# Supplementary material for: Toxicokinetic-Informed Evidential Learning for Applicability-Domain-Aware QSAR/QSPR Prediction of Environmental Contaminant Toxicity
Source: Molecules. 2026 Jun 23;31(13):2203. doi: 10.3390/molecules31132203 (PMC13363573; doi:10.3390/molecules31132203)
Supplement: Supplementary file 1 [file molecules-31-02203-s001.zip]

Archive with 4 entries (4 files):
- README_supplementary.md
- Table_S1_sample_level_predictions.xlsx
- Table_S2_data_dictionary.xlsx
- Table_S3_partition_summary.xlsx
