# Supplementary material for: Toxicokinetic-Informed Evidential Learning for Applicability-Domain-Aware QSAR/QSPR Prediction of Environmental Contaminant Toxicity
Source: Molecules. 2026 Jun 23;31(13):2203. doi: 10.3390/molecules31132203 (PMC13363573; doi:10.3390/molecules31132203)
Supplement: Supplementary file 1 [file molecules-31-02203-s001.zip › README_supplementary.md]

# Supplementary Materials

This folder contains supplementary tables supporting the residual-bias,
applicability-domain, and temporal-extrapolation analyses reported in the main
manuscript.

## Files

- **Table_S1_sample_level_predictions.xlsx** — Sample-level observed and predicted
  toxicity values, together with Deep Evidential Regression (DER) uncertainty
  components, for all 52,665 fish EC50 mortality records. This table is the
  primary input for reproducing the residual-bias and applicability-domain
  analyses.
- **Table_S2_data_dictionary.xlsx** — Column-by-column description of Table S1,
  including variable names, units, and definitions.
- **Table_S3_partition_summary.xlsx** — Record counts and error metrics (RMSE,
  MAE, and mean residual) for the acute-training (<= 96 h), gap-zone
  (96--168 h), and temporal-extrapolation (> 168 h) partitions.

## Conventions

- Toxicity concentrations are reported on the base-10 logarithmic scale,
  log10(mg/L); lower values indicate higher toxicity.
- Residuals are defined as observed log10(mg/L) minus predicted log10(mg/L).
  Negative residuals therefore indicate underprediction of toxicity.
- SMILES strings are RDKit canonical isomeric SMILES, with chiral and
  geometric-isomer markers retained.

## Provenance

- Predictions were generated using a single TKTD+DER diagnostic checkpoint,
  with learned time constant tau = 294.1 h.
- Overall single-checkpoint performance across the full set was RMSE = 0.8842
  and MAE = 0.6056 log10(mg/L).
- This single-checkpoint inference is intended as a directional diagnostic for
  the stratified analyses. Headline performance metrics in the main manuscript
  are based on the 10x10 cross-validation protocol.
