# Supplementary material for: Toxicokinetic-Informed Evidential Learning for Applicability-Domain-Aware QSAR/QSPR Prediction of Environmental Contaminant Toxicity
Source: Molecules. 2026 Jun 23;31(13):2203. doi: 10.3390/molecules31132203 (PMC13363573; doi:10.3390/molecules31132203)
Supplement: Supplementary file 1 [file molecules-31-02203-s001.zip › Table_S1_sample_level_predictions.xlsx]

## Sheet: Table_S1_sample_level_predictio
CAS	organism	cmpdname	SMILES_Canonical_RDKit	Duration_Value_log10h	duration_h	observed_log10_mgL	prediction_log10_mgL	residual	abs_err	ef	epistemic	aleatoric	nu	alpha	beta
100-00-5	cyprinus carpio	1-Chloro-4-nitrobenzene	O=[N+]([O-])c1ccc(Cl)cc1	1.9822712330395684	96	1.40654	1.20905	0.197489	0.197489	1.57576	0.105815	0.190237	1.79783	3.17364	0.413507
100-00-5	danio rerio	1-Chloro-4-nitrobenzene	O=[N+]([O-])c1ccc(Cl)cc1	2.225309281725863	168	1.65321	1.2071	0.446113	0.446113	2.79327	0.10618	0.190677	1.79579	3.17096	0.41395
100-00-5	danio rerio	1-Chloro-4-nitrobenzene	O=[N+]([O-])c1ccc(Cl)cc1	1.6812412373755872	47.99999999999999	1.17609	1.21064	-0.0345531	0.0345531	1.08281	0.105518	0.189879	1.79949	3.17583	0.413145
100-00-5	danio rerio	1-Chloro-4-nitrobenzene	O=[N+]([O-])c1ccc(Cl)cc1	1.9822712330395684	96	1.17609	1.20905	-0.0329599	0.0329599	1.07885	0.105815	0.190237	1.79783	3.17364	0.413507
100-00-5	danio rerio	1-Chloro-4-nitrobenzene	O=[N+]([O-])c1ccc(Cl)cc1	2.225309281725863	168	1.65321	1.2071	0.446113	0.446113	2.79327	0.10618	0.190677	1.79579	3.17096	0.41395
100-00-5	poecilia reticulata	1-Chloro-4-nitrobenzene	O=[N+]([O-])c1ccc(Cl)cc1	2.526339277389844	336.00000000000006	0.819544	1.20404	-0.384493	0.384493	2.42378	0.106755	0.191369	1.7926	3.16676	0.414649
100-00-5	poecilia reticulata	1-Chloro-4-nitrobenzene	O=[N+]([O-])c1ccc(Cl)cc1	2.526339277389844	336.00000000000006	0.819544	1.20404	-0.384493	0.384493	2.42378	0.106755	0.191369	1.7926	3.16676	0.414649
100-00-5	poecilia reticulata	1-Chloro-4-nitrobenzene	O=[N+]([O-])c1ccc(Cl)cc1	1.9822712330395684	96	1.11394	1.20905	-0.0951079	0.0951079	1.24482	0.105815	0.190237	1.79783	3.17364	0.413507
100-01-6	danio rerio	4-Nitroaniline	Nc1ccc([N+](=O)[O-])cc1	1.9822712330395684	96	2.09836	1.65974	0.438625	0.438625	2.74552	0.0717275	0.145319	2.02599	3.56724	0.37307
100-01-6	danio rerio	4-Nitroaniline	Nc1ccc([N+](=O)[O-])cc1	1.9822712330395684	96	1.9425	1.65974	0.282769	0.282769	1.91765	0.0717275	0.145319	2.02599	3.56724	0.37307
100-01-6	lepomis macrochirus	4-Nitroaniline	Nc1ccc([N+](=O)[O-])cc1	1.9822712330395684	96	1.90309	1.65974	0.243355	0.243355	1.75128	0.0717275	0.145319	2.02599	3.56724	0.37307
100-01-6	leuciscus idus	4-Nitroaniline	Nc1ccc([N+](=O)[O-])cc1	1.6812412373755872	47.99999999999999	1.54407	1.66172	-0.117652	0.117652	1.31115	0.0715411	0.145079	2.02792	3.56958	0.372792
100-01-6	oncorhynchus mykiss	4-Nitroaniline	Nc1ccc([N+](=O)[O-])cc1	1.380211241711606	24.000000000000007	1.6721	1.66284	0.0092566	0.0092566	1.02154	0.0714362	0.144944	2.029	3.57089	0.372636
100-01-6	oncorhynchus mykiss	4-Nitroaniline	Nc1ccc([N+](=O)[O-])cc1	1.9822712330395684	96	1.65321	1.65974	-0.00652266	0.00652266	1.01513	0.0717275	0.145319	2.02599	3.56724	0.37307
100-01-6	oncorhynchus mykiss	4-Nitroaniline	Nc1ccc([N+](=O)[O-])cc1	1.6812412373755872	47.99999999999999	1.65321	1.66172	-0.00850773	0.00850773	1.01978	0.0715411	0.145079	2.02792	3.56958	0.372792
100-01-6	oryzias latipes	4-Nitroaniline	Nc1ccc([N+](=O)[O-])cc1	1.6812412373755872	47.99999999999999	1.69897	1.66172	0.0372497	0.0372497	1.08956	0.0715411	0.145079	2.02792	3.56958	0.372792
100-01-6	oryzias latipes	4-Nitroaniline	Nc1ccc([N+](=O)[O-])cc1	1.380211241711606	24.000000000000007	1.83251	1.66284	0.169668	0.169668	1.47798	0.0714362	0.144944	2.029	3.57089	0.372636
100-01-6	oryzias latipes	4-Nitroaniline	Nc1ccc([N+](=O)[O-])cc1	1.380211241711606	24.000000000000007	1.83251	1.66284	0.169668	0.169668	1.47798	0.0714362	0.144944	2.029	3.57089	0.372636
100-01-6	oryzias latipes	4-Nitroaniline	Nc1ccc([N+](=O)[O-])cc1	1.6812412373755872	47.99999999999999	1.69897	1.66172	0.0372497	0.0372497	1.08956	0.0715411	0.145079	2.02792	3.56958	0.372792
100-01-6	pimephales promelas	4-Nitroaniline	Nc1ccc([N+](=O)[O-])cc1	1.9822712330395684	96	2.02572	1.65974	0.36598	0.36598	2.32263	0.0717275	0.145319	2.02599	3.56724	0.37307
100-01-6	pimephales promelas	4-Nitroaniline	Nc1ccc([N+](=O)[O-])cc1	1.9822712330395684	96	2.09691	1.65974	0.437175	0.437175	2.73637	0.0717275	0.145319	2.02599	3.56724	0.37307
100-01-6	pimephales promelas	4-Nitroaniline	Nc1ccc([N+](=O)[O-])cc1	1.9822712330395684	96	2.09691	1.65974	0.437175	0.437175	2.73637	0.0717275	0.145319	2.02599	3.56724	0.37307
100-01-6	pimephales promelas	4-Nitroaniline	Nc1ccc([N+](=O)[O-])cc1	1.9822712330395684	96	2.00775	1.65974	0.348013	0.348013	2.2285	0.0717275	0.145319	2.02599	3.56724	0.37307
100-02-7	atherinops affinis	4-Nitrophenol	O=[N+]([O-])c1ccc(O)cc1	1.9822712330395684	96	1.33546	1.49651	-0.161054	0.161054	1.44895	0.0746672	0.148529	1.98921	3.4926	0.370223
100-02-7	cyprinodon variegatus	4-Nitrophenol	O=[N+]([O-])c1ccc(O)cc1	1.6812412373755872	47.99999999999999	1.44716	1.4983	-0.0511427	0.0511427	1.12497	0.0744557	0.148251	1.99113	3.49509	0.369899
100-02-7	cyprinodon variegatus	4-Nitrophenol	O=[N+]([O-])c1ccc(O)cc1	1.9822712330395684	96	1.43136	1.49651	-0.065148	0.065148	1.16184	0.0746672	0.148529	1.98921	3.4926	0.370223
100-02-7	cyprinodon variegatus	4-Nitrophenol	O=[N+]([O-])c1ccc(O)cc1	1.8573324964312683	72.00000000000001	1.43136	1.49737	-0.0660061	0.0660061	1.16414	0.0745657	0.148395	1.99013	3.49379	0.370067
100-02-7	cyprinodon variegatus	4-Nitrophenol	O=[N+]([O-])c1ccc(O)cc1	1.9822712330395684	96	1.50515	1.49651	0.00863814	0.00863814	1.02009	0.0746672	0.148529	1.98921	3.4926	0.370223
100-02-7	cyprinodon variegatus	4-Nitrophenol	O=[N+]([O-])c1ccc(O)cc1	1.380211241711606	24.000000000000007	1.44716	1.49931	-0.0521526	0.0521526	1.12759	0.0743365	0.148094	1.99222	3.49649	0.369716
100-02-7	cyprinodon variegatus	4-Nitrophenol	O=[N+]([O-])c1ccc(O)cc1	1.6812412373755872	47.99999999999999	1.44716	1.4983	-0.0511427	0.0511427	1.12497	0.0744557	0.148251	1.99113	3.49509	0.369899
100-02-7	cyprinodon variegatus	4-Nitrophenol	O=[N+]([O-])c1ccc(O)cc1	1.9822712330395684	96	1.42651	1.49651	-0.0700005	0.0700005	1.1749	0.0746672	0.148529	1.98921	3.4926	0.370223
100-02-7	cyprinodon variegatus	4-Nitrophenol	O=[N+]([O-])c1ccc(O)cc1	1.6812412373755872	47.99999999999999	1.42651	1.4983	-0.0717894	0.0717894	1.17975	0.0744557	0.148251	1.99113	3.49509	0.369899
100-02-7	cyprinodon variegatus	4-Nitrophenol	O=[N+]([O-])c1ccc(O)cc1	1.380211241711606	24.000000000000007	1.41996	1.49931	-0.0793549	0.0793549	1.20048	0.0743365	0.148094	1.99222	3.49649	0.369716
100-02-7	cyprinodon variegatus	4-Nitrophenol	O=[N+]([O-])c1ccc(O)cc1	1.8573324964312683	72.00000000000001	1.40312	1.49737	-0.0942494	0.0942494	1.24237	0.0745657	0.148395	1.99013	3.49379	0.370067
100-02-7	cyprinodon variegatus	4-Nitrophenol	O=[N+]([O-])c1ccc(O)cc1	1.9822712330395684	96	1.44716	1.49651	-0.0493538	0.0493538	1.12035	0.0746672	0.148529	1.98921	3.4926	0.370223
100-02-7	cyprinodon variegatus	4-Nitrophenol	O=[N+]([O-])c1ccc(O)cc1	1.9822712330395684	96	1.47712	1.49651	-0.0193906	0.0193906	1.04566	0.0746672	0.148529	1.98921	3.4926	0.370223
100-02-7	cyprinodon variegatus	4-Nitrophenol	O=[N+]([O-])c1ccc(O)cc1	1.6812412373755872	47.99999999999999	1.41497	1.4983	-0.0833273	0.0833273	1.21151	0.0744557	0.148251	1.99113	3.49509	0.369899
100-02-7	cyprinodon variegatus	4-Nitrophenol	O=[N+]([O-])c1ccc(O)cc1	1.9822712330395684	96	1.42651	1.49651	-0.0700005	0.0700005	1.1749	0.0746672	0.148529	1.98921	3.4926	0.370223
100-02-7	cyprinodon variegatus	4-Nitrophenol	O=[N+]([O-])c1ccc(O)cc1	1.380211241711606	24.000000000000007	1.47712	1.49931	-0.0221894	0.0221894	1.05242	0.0743365	0.148094	1.99222	3.49649	0.369716
100-02-7	cyprinodon variegatus	4-Nitrophenol	O=[N+]([O-])c1ccc(O)cc1	1.6812412373755872	47.99999999999999	1.49554	1.4983	-0.00275636	0.00275636	1.00637	0.0744557	0.148251	1.99113	3.49509	0.369899
100-02-7	cyprinodon variegatus	4-Nitrophenol	O=[N+]([O-])c1ccc(O)cc1	1.8573324964312683	72.00000000000001	1.40312	1.49737	-0.0942494	0.0942494	1.24237	0.0745657	0.148395	1.99013	3.49379	0.370067
100-02-7	cyprinodon variegatus	4-Nitrophenol	O=[N+]([O-])c1ccc(O)cc1	1.6812412373755872	47.99999999999999	1.47712	1.4983	-0.0211794	0.0211794	1.04998	0.0744557	0.148251	1.99113	3.49509	0.369899
100-02-7	cyprinodon variegatus	4-Nitrophenol	O=[N+]([O-])c1ccc(O)cc1	1.380211241711606	24.000000000000007	1.49554	1.49931	-0.0037663	0.0037663	1.00871	0.0743365	0.148094	1.99222	3.49649	0.369716
100-02-7	cyprinodon variegatus	4-Nitrophenol	O=[N+]([O-])c1ccc(O)cc1	1.9822712330395684	96	1.40312	1.49651	-0.0933913	0.0933913	1.23991	0.0746672	0.148529	1.98921	3.4926	0.370223
100-02-7	cyprinodon variegatus	4-Nitrophenol	O=[N+]([O-])c1ccc(O)cc1	1.380211241711606	24.000000000000007	1.47276	1.49931	-0.0265541	0.0265541	1.06305	0.0743365	0.148094	1.99222	3.49649	0.369716
100-02-7	cyprinodon variegatus	4-Nitrophenol	O=[N+]([O-])c1ccc(O)cc1	1.8573324964312683	72.00000000000001	1.47276	1.49737	-0.0246134	0.0246134	1.05831	0.0745657	0.148395	1.99013	3.49379	0.370067
100-02-7	cyprinodon variegatus	4-Nitrophenol	O=[N+]([O-])c1ccc(O)cc1	1.6812412373755872	47.99999999999999	1.48714	1.4983	-0.0111623	0.0111623	1.02604	0.0744557	0.148251	1.99113	3.49509	0.369899
100-02-7	cyprinodon variegatus	4-Nitrophenol	O=[N+]([O-])c1ccc(O)cc1	1.8573324964312683	72.00000000000001	1.44716	1.49737	-0.0502119	0.0502119	1.12257	0.0745657	0.148395	1.99013	3.49379	0.370067
100-02-7	cyprinodon variegatus	4-Nitrophenol	O=[N+]([O-])c1ccc(O)cc1	1.9822712330395684	96	1.44716	1.49651	-0.0493538	0.0493538	1.12035	0.0746672	0.148529	1.98921	3.4926	0.370223
100-02-7	cyprinodon variegatus	4-Nitrophenol	O=[N+]([O-])c1ccc(O)cc1	1.380211241711606	24.000000000000007	1.52763	1.49931	0.0283192	0.0283192	1.06738	0.0743365	0.148094	1.99222	3.49649	0.369716
100-02-7	cyprinodon variegatus	4-Nitrophenol	O=[N+]([O-])c1ccc(O)cc1	1.8573324964312683	72.00000000000001	1.47712	1.49737	-0.0202487	0.0202487	1.04773	0.0745657	0.148395	1.99013	3.49379	0.370067
100-02-7	cyprinodon variegatus	4-Nitrophenol	O=[N+]([O-])c1ccc(O)cc1	1.6812412373755872	47.99999999999999	1.40312	1.4983	-0.0951802	0.0951802	1.24503	0.0744557	0.148251	1.99113	3.49509	0.369899
100-02-7	cyprinodon variegatus	4-Nitrophenol	O=[N+]([O-])c1ccc(O)cc1	1.6812412373755872	47.99999999999999	1.44716	1.4983	-0.0511427	0.0511427	1.12497	0.0744557	0.148251	1.99113	3.49509	0.369899
100-02-7	cyprinodon variegatus	4-Nitrophenol	O=[N+]([O-])c1ccc(O)cc1	1.8573324964312683	72.00000000000001	1.47276	1.49737	-0.0246134	0.0246134	1.05831	0.0745657	0.148395	1.99013	3.49379	0.370067
100-02-7	cyprinodon variegatus	4-Nitrophenol	O=[N+]([O-])c1ccc(O)cc1	1.380211241711606	24.000000000000007	1.44248	1.49931	-0.0568309	0.0568309	1.13981	0.0743365	0.148094	1.99222	3.49649	0.369716
100-02-7	cyprinodon variegatus	4-Nitrophenol	O=[N+]([O-])c1ccc(O)cc1	1.9822712330395684	96	1.47276	1.49651	-0.0237553	0.0237553	1.05622	0.0746672	0.148529	1.98921	3.4926	0.370223
100-02-7	cyprinodon variegatus	4-Nitrophenol	O=[N+]([O-])c1ccc(O)cc1	1.9822712330395684	96	1.40312	1.49651	-0.0933913	0.0933913	1.23991	0.0746672	0.148529	1.98921	3.4926	0.370223
100-02-7	cyprinodon variegatus	4-Nitrophenol	O=[N+]([O-])c1ccc(O)cc1	1.8573324964312683	72.00000000000001	1.42651	1.49737	-0.0708586	0.0708586	1.17722	0.0745657	0.148395	1.99013	3.49379	0.370067
100-02-7	cyprinodon variegatus	4-Nitrophenol	O=[N+]([O-])c1ccc(O)cc1	1.8573324964312683	72.00000000000001	1.48714	1.49737	-0.0102315	0.0102315	1.02384	0.0745657	0.148395	1.99013	3.49379	0.370067
100-02-7	cyprinodon variegatus	4-Nitrophenol	O=[N+]([O-])c1ccc(O)cc1	1.6812412373755872	47.99999999999999	1.47276	1.4983	-0.0255442	0.0255442	1.06058	0.0744557	0.148251	1.99113	3.49509	0.369899
100-02-7	cyprinodon variegatus	4-Nitrophenol	O=[N+]([O-])c1ccc(O)cc1	1.8573324964312683	72.00000000000001	1.44716	1.49737	-0.0502119	0.0502119	1.12257	0.0745657	0.148395	1.99013	3.49379	0.370067
100-02-7	cyprinodon variegatus	4-Nitrophenol	O=[N+]([O-])c1ccc(O)cc1	1.9822712330395684	96	1.49554	1.49651	-0.000967503	0.000967503	1.00223	0.0746672	0.148529	1.98921	3.4926	0.370223
100-02-7	cyprinodon variegatus	4-Nitrophenol	O=[N+]([O-])c1ccc(O)cc1	1.380211241711606	24.000000000000007	1.41497	1.49931	-0.0843372	0.0843372	1.21433	0.0743365	0.148094	1.99222	3.49649	0.369716
100-02-7	cyprinodon variegatus	4-Nitrophenol	O=[N+]([O-])c1ccc(O)cc1	1.8573324964312683	72.00000000000001	1.41996	1.49737	-0.0774142	0.0774142	1.19513	0.0745657	0.148395	1.99013	3.49379	0.370067
100-02-7	cyprinodon variegatus	4-Nitrophenol	O=[N+]([O-])c1ccc(O)cc1	1.380211241711606	24.000000000000007	1.48714	1.49931	-0.0121722	0.0121722	1.02842	0.0743365	0.148094	1.99222	3.49649	0.369716
100-02-7	cyprinodon variegatus	4-Nitrophenol	O=[N+]([O-])c1ccc(O)cc1	1.380211241711606	24.000000000000007	1.44716	1.49931	-0.0521526	0.0521526	1.12759	0.0743365	0.148094	1.99222	3.49649	0.369716
100-02-7	cyprinodon variegatus	4-Nitrophenol	O=[N+]([O-])c1ccc(O)cc1	1.380211241711606	24.000000000000007	1.44716	1.49931	-0.0521526	0.0521526	1.12759	0.0743365	0.148094	1.99222	3.49649	0.369716
100-02-7	cyprinodon variegatus	4-Nitrophenol	O=[N+]([O-])c1ccc(O)cc1	1.8573324964312683	72.00000000000001	1.49554	1.49737	-0.00182557	0.00182557	1.00421	0.0745657	0.148395	1.99013	3.49379	0.370067
100-02-7	cyprinodon variegatus	4-Nitrophenol	O=[N+]([O-])c1ccc(O)cc1	1.6812412373755872	47.99999999999999	1.41996	1.4983	-0.0783449	0.0783449	1.19769	0.0744557	0.148251	1.99113	3.49509	0.369899
100-02-7	cyprinodon variegatus	4-Nitrophenol	O=[N+]([O-])c1ccc(O)cc1	1.9822712330395684	96	1.47276	1.49651	-0.0237553	0.0237553	1.05622	0.0746672	0.148529	1.98921	3.4926	0.370223
100-02-7	cyprinodon variegatus	4-Nitrophenol	O=[N+]([O-])c1ccc(O)cc1	1.380211241711606	24.000000000000007	1.47276	1.49931	-0.0265541	0.0265541	1.06305	0.0743365	0.148094	1.99222	3.49649	0.369716
100-02-7	cyprinodon variegatus	4-Nitrophenol	O=[N+]([O-])c1ccc(O)cc1	1.6812412373755872	47.99999999999999	1.47276	1.4983	-0.0255442	0.0255442	1.06058	0.0744557	0.148251	1.99113	3.49509	0.369899
100-02-7	cyprinodon variegatus	4-Nitrophenol	O=[N+]([O-])c1ccc(O)cc1	1.9822712330395684	96	1.42651	1.49651	-0.0700005	0.0700005	1.1749	0.0746672	0.148529	1.98921	3.4926	0.370223
100-02-7	cyprinodon variegatus	4-Nitrophenol	O=[N+]([O-])c1ccc(O)cc1	1.380211241711606	24.000000000000007	1.44248	1.49931	-0.0568309	0.0568309	1.13981	0.0743365	0.148094	1.99222	3.49649	0.369716
100-02-7	cyprinodon variegatus	4-Nitrophenol	O=[N+]([O-])c1ccc(O)cc1	1.6812412373755872	47.99999999999999	1.42651	1.4983	-0.0717894	0.0717894	1.17975	0.0744557	0.148251	1.99113	3.49509	0.369899
100-02-7	cyprinodon variegatus	4-Nitrophenol	O=[N+]([O-])c1ccc(O)cc1	1.8573324964312683	72.00000000000001	1.42651	1.49737	-0.0708586	0.0708586	1.17722	0.0745657	0.148395	1.99013	3.49379	0.370067
100-02-7	cyprinodon variegatus	4-Nitrophenol	O=[N+]([O-])c1ccc(O)cc1	1.9822712330395684	96	1.48714	1.49651	-0.00937343	0.00937343	1.02182	0.0746672	0.148529	1.98921	3.4926	0.370223
100-02-7	cyprinus carpio	4-Nitrophenol	O=[N+]([O-])c1ccc(O)cc1	1.6812412373755872	47.99999999999999	-1.03621	1.4983	-2.53451	2.53451	342.384	0.0744557	0.148251	1.99113	3.49509	0.369899
100-02-7	cyprinus carpio	4-Nitrophenol	O=[N+]([O-])c1ccc(O)cc1	1.6812412373755872	47.99999999999999	1.44091	1.4983	-0.0573916	0.0573916	1.14128	0.0744557	0.148251	1.99113	3.49509	0.369899
100-02-7	danio rerio	4-Nitrophenol	O=[N+]([O-])c1ccc(O)cc1	1.6812412373755872	47.99999999999999	1.42325	1.4983	-0.0750548	0.0750548	1.18865	0.0744557	0.148251	1.99113	3.49509	0.369899
100-02-7	ictalurus punctatus	4-Nitrophenol	O=[N+]([O-])c1ccc(O)cc1	1.9822712330395684	96	1.17609	1.49651	-0.32042	0.32042	2.09132	0.0746672	0.148529	1.98921	3.4926	0.370223
100-02-7	ictalurus punctatus	4-Nitrophenol	O=[N+]([O-])c1ccc(O)cc1	1.6812412373755872	47.99999999999999	1.17609	1.4983	-0.322209	0.322209	2.09995	0.0744557	0.148251	1.99113	3.49509	0.369899
100-02-7	ictalurus punctatus	4-Nitrophenol	O=[N+]([O-])c1ccc(O)cc1	1.380211241711606	24.000000000000007	1.17609	1.49931	-0.323219	0.323219	2.10484	0.0743365	0.148094	1.99222	3.49649	0.369716
100-02-7	ictalurus punctatus	4-Nitrophenol	O=[N+]([O-])c1ccc(O)cc1	1.8573324964312683	72.00000000000001	1.17609	1.49737	-0.321279	0.321279	2.09546	0.0745657	0.148395	1.99013	3.49379	0.370067
100-02-7	jordanella floridae	4-Nitrophenol	O=[N+]([O-])c1ccc(O)cc1	0.3010299956639812	2	1.20412	1.50031	-0.296191	0.296191	1.97784	0.0742186	0.147939	1.99329	3.49788	0.369534
100-02-7	lepidocephalichthys guntea	4-Nitrophenol	O=[N+]([O-])c1ccc(O)cc1	1.8573324964312683	72.00000000000001	1.41497	1.49737	-0.0823965	0.0823965	1.20892	0.0745657	0.148395	1.99013	3.49379	0.370067
100-02-7	lepidocephalichthys guntea	4-Nitrophenol	O=[N+]([O-])c1ccc(O)cc1	1.380211241711606	24.000000000000007	1.49136	1.49931	-0.00794887	0.00794887	1.01847	0.0743365	0.148094	1.99222	3.49649	0.369716
100-02-7	lepidocephalichthys guntea	4-Nitrophenol	O=[N+]([O-])c1ccc(O)cc1	1.6812412373755872	47.99999999999999	1.4624	1.4983	-0.0359026	0.0359026	1.08618	0.0744557	0.148251	1.99113	3.49509	0.369899
100-02-7	lepidocephalichthys guntea	4-Nitrophenol	O=[N+]([O-])c1ccc(O)cc1	1.9822712330395684	96	1.38021	1.49651	-0.116301	0.116301	1.30708	0.0746672	0.148529	1.98921	3.4926	0.370223
100-02-7	lepomis macrochirus	4-Nitrophenol	O=[N+]([O-])c1ccc(O)cc1	1.9822712330395684	96	0.919078	1.49651	-0.577434	0.577434	3.77949	0.0746672	0.148529	1.98921	3.4926	0.370223
100-02-7	lepomis macrochirus	4-Nitrophenol	O=[N+]([O-])c1ccc(O)cc1	1.380211241711606	24.000000000000007	1.07918	1.49931	-0.420129	0.420129	2.63105	0.0743365	0.148094	1.99222	3.49649	0.369716
100-02-7	lepomis macrochirus	4-Nitrophenol	O=[N+]([O-])c1ccc(O)cc1	1.9822712330395684	96	1.34242	1.49651	-0.154089	0.154089	1.4259	0.0746672	0.148529	1.98921	3.4926	0.370223
100-02-7	lepomis macrochirus	4-Nitrophenol	O=[N+]([O-])c1ccc(O)cc1	1.9822712330395684	96	0.819544	1.49651	-0.676968	0.676968	4.753	0.0746672	0.148529	1.98921	3.4926	0.370223
100-02-7	menidia beryllina	4-Nitrophenol	O=[N+]([O-])c1ccc(O)cc1	1.9822712330395684	96	1.41514	1.49651	-0.0813714	0.0813714	1.20607	0.0746672	0.148529	1.98921	3.4926	0.370223
100-02-7	oncorhynchus mykiss	4-Nitrophenol	O=[N+]([O-])c1ccc(O)cc1	1.9822712330395684	96	0.899235	1.49651	-0.597277	0.597277	3.95619	0.0746672	0.148529	1.98921	3.4926	0.370223
100-02-7	oncorhynchus mykiss	4-Nitrophenol	O=[N+]([O-])c1ccc(O)cc1	1.6812412373755872	47.99999999999999	1.17898	1.4983	-0.319324	0.319324	2.08605	0.0744557	0.148251	1.99113	3.49509	0.369899
100-02-7	oncorhynchus mykiss	4-Nitrophenol	O=[N+]([O-])c1ccc(O)cc1	1.9822712330395684	96	1.89708	1.49651	0.400565	0.400565	2.51516	0.0746672	0.148529	1.98921	3.4926	0.370223
100-02-7	oncorhynchus mykiss	4-Nitrophenol	O=[N+]([O-])c1ccc(O)cc1	1.9822712330395684	96	0.849419	1.49651	-0.647092	0.647092	4.43703	0.0746672	0.148529	1.98921	3.4926	0.370223
100-02-7	oncorhynchus mykiss	4-Nitrophenol	O=[N+]([O-])c1ccc(O)cc1	1.9822712330395684	96	0.653212	1.49651	-0.843299	0.843299	6.97107	0.0746672	0.148529	1.98921	3.4926	0.370223
100-02-7	oncorhynchus mykiss	4-Nitrophenol	O=[N+]([O-])c1ccc(O)cc1	1.9822712330395684	96	0.579784	1.49651	-0.916728	0.916728	8.25521	0.0746672	0.148529	1.98921	3.4926	0.370223
100-02-7	oncorhynchus mykiss	4-Nitrophenol	O=[N+]([O-])c1ccc(O)cc1	1.9822712330395684	96	1.11394	1.49651	-0.382568	0.382568	2.41306	0.0746672	0.148529	1.98921	3.4926	0.370223
100-02-7	oncorhynchus mykiss	4-Nitrophenol	O=[N+]([O-])c1ccc(O)cc1	1.6812412373755872	47.99999999999999	1.2014	1.4983	-0.296903	0.296903	1.98109	0.0744557	0.148251	1.99113	3.49509	0.369899
100-02-7	oncorhynchus mykiss	4-Nitrophenol	O=[N+]([O-])c1ccc(O)cc1	1.9822712330395684	96	0.683047	1.49651	-0.813465	0.813465	6.50826	0.0746672	0.148529	1.98921	3.4926	0.370223
100-02-7	oryzias latipes	4-Nitrophenol	O=[N+]([O-])c1ccc(O)cc1	1.380211241711606	24.000000000000007	1.07918	1.49931	-0.420129	0.420129	2.63105	0.0743365	0.148094	1.99222	3.49649	0.369716
100-02-7	oryzias latipes	4-Nitrophenol	O=[N+]([O-])c1ccc(O)cc1	1.6812412373755872	47.99999999999999	0.0413927	1.4983	-1.45691	1.45691	28.6357	0.0744557	0.148251	1.99113	3.49509	0.369899
100-02-7	oryzias latipes	4-Nitrophenol	O=[N+]([O-])c1ccc(O)cc1	1.6812412373755872	47.99999999999999	0.845098	1.4983	-0.653203	0.653203	4.4999	0.0744557	0.148251	1.99113	3.49509	0.369899
100-02-7	pimephales promelas	4-Nitrophenol	O=[N+]([O-])c1ccc(O)cc1	1.9822712330395684	96	1.52892	1.49651	0.0324049	0.0324049	1.07747	0.0746672	0.148529	1.98921	3.4926	0.370223
100-02-7	pimephales promelas	4-Nitrophenol	O=[N+]([O-])c1ccc(O)cc1	2.2833012287035497	192.00000000000003	1.69897	1.4937	0.205268	0.205268	1.60423	0.075001	0.148966	1.98619	3.48871	0.370733
100-02-7	pimephales promelas	4-Nitrophenol	O=[N+]([O-])c1ccc(O)cc1	2.2833012287035497	192.00000000000003	1.6902	1.4937	0.196494	0.196494	1.57215	0.075001	0.148966	1.98619	3.48871	0.370733
100-02-7	pimephales promelas	4-Nitrophenol	O=[N+]([O-])c1ccc(O)cc1	1.9822712330395684	96	1.77085	1.49651	0.27434	0.27434	1.88079	0.0746672	0.148529	1.98921	3.4926	0.370223
100-02-7	pimephales promelas	4-Nitrophenol	O=[N+]([O-])c1ccc(O)cc1	1.9822712330395684	96	1.48287	1.49651	-0.0136383	0.0136383	1.0319	0.0746672	0.148529	1.98921	3.4926	0.370223
100-02-7	pimephales promelas	4-Nitrophenol	O=[N+]([O-])c1ccc(O)cc1	1.9822712330395684	96	1.79239	1.49651	0.29588	0.29588	1.97642	0.0746672	0.148529	1.98921	3.4926	0.370223
100-02-7	pimephales promelas	4-Nitrophenol	O=[N+]([O-])c1ccc(O)cc1	1.9822712330395684	96	1.61278	1.49651	0.116272	0.116272	1.30699	0.0746672	0.148529	1.98921	3.4926	0.370223
100-02-7	pimephales promelas	4-Nitrophenol	O=[N+]([O-])c1ccc(O)cc1	1.380211241711606	24.000000000000007	1.81023	1.49931	0.310922	0.310922	2.04608	0.0743365	0.148094	1.99222	3.49649	0.369716
100-02-7	pimephales promelas	4-Nitrophenol	O=[N+]([O-])c1ccc(O)cc1	1.8573324964312683	72.00000000000001	1.64444	1.49737	0.147069	0.147069	1.40304	0.0745657	0.148395	1.99013	3.49379	0.370067
100-02-7	pimephales promelas	4-Nitrophenol	O=[N+]([O-])c1ccc(O)cc1	1.9822712330395684	96	1.50106	1.49651	0.00454748	0.00454748	1.01053	0.0746672	0.148529	1.98921	3.4926	0.370223
100-02-7	pimephales promelas	4-Nitrophenol	O=[N+]([O-])c1ccc(O)cc1	1.6812412373755872	47.99999999999999	1.7356	1.4983	0.237298	0.237298	1.72702	0.0744557	0.148251	1.99113	3.49509	0.369899
100-02-7	pimephales promelas	4-Nitrophenol	O=[N+]([O-])c1ccc(O)cc1	1.9822712330395684	96	1.72835	1.49651	0.231842	0.231842	1.70546	0.0746672	0.148529	1.98921	3.4926	0.370223
100-02-7	pimephales promelas	4-Nitrophenol	O=[N+]([O-])c1ccc(O)cc1	1.9822712330395684	96	1.57171	1.49651	0.075197	0.075197	1.18904	0.0746672	0.148529	1.98921	3.4926	0.370223
100-02-7	pimephales promelas	4-Nitrophenol	O=[N+]([O-])c1ccc(O)cc1	1.9822712330395684	96	1.7679	1.49651	0.271386	0.271386	1.86804	0.0746672	0.148529	1.98921	3.4926	0.370223
100-02-7	pimephales promelas	4-Nitrophenol	O=[N+]([O-])c1ccc(O)cc1	1.9822712330395684	96	1.61278	1.49651	0.116272	0.116272	1.30699	0.0746672	0.148529	1.98921	3.4926	0.370223
100-02-7	poecilia reticulata	4-Nitrophenol	O=[N+]([O-])c1ccc(O)cc1	1.6812412373755872	47.99999999999999	1.41162	1.4983	-0.086681	0.086681	1.2209	0.0744557	0.148251	1.99113	3.49509	0.369899
100-02-7	rasbora heteromorpha	4-Nitrophenol	O=[N+]([O-])c1ccc(O)cc1	1.6812412373755872	47.99999999999999	1.14301	1.4983	-0.355286	0.355286	2.26614	0.0744557	0.148251	1.99113	3.49509	0.369899
100-02-7	rasbora heteromorpha	4-Nitrophenol	O=[N+]([O-])c1ccc(O)cc1	1.6812412373755872	47.99999999999999	1.13033	1.4983	-0.367967	0.367967	2.33328	0.0744557	0.148251	1.99113	3.49509	0.369899
100-10-7	pimephales promelas	4-(Dimethylamino)benzaldehyde	CN(C)c1ccc(C=O)cc1	1.9822712330395684	96	1.65992	1.42959	0.230329	0.230329	1.69953	0.0617902	0.129684	2.09877	3.55771	0.331693
100-25-4	cyprinus carpio	1,4-Dinitrobenzene	O=[N+]([O-])c1ccc([N+](=O)[O-])cc1	1.6812412373755872	47.99999999999999	-2.04576	0.0917979	-2.13756	2.13756	137.264	0.446782	0.484759	1.085	2.17984	0.571939
100-25-4	ictalurus punctatus	1,4-Dinitrobenzene	O=[N+]([O-])c1ccc([N+](=O)[O-])cc1	1.6812412373755872	47.99999999999999	-0.0851282	0.0917979	-0.176926	0.176926	1.50289	0.446782	0.484759	1.085	2.17984	0.571939
100-25-4	ictalurus punctatus	1,4-Dinitrobenzene	O=[N+]([O-])c1ccc([N+](=O)[O-])cc1	1.380211241711606	24.000000000000007	-0.0462403	0.0925168	-0.138757	0.138757	1.37644	0.446762	0.484729	1.08498	2.17998	0.571971
100-25-4	ictalurus punctatus	1,4-Dinitrobenzene	O=[N+]([O-])c1ccc([N+](=O)[O-])cc1	1.8573324964312683	72.00000000000001	-0.139662	0.0911543	-0.230816	0.230816	1.70144	0.446789	0.484777	1.08502	2.17974	0.571912
100-25-4	ictalurus punctatus	1,4-Dinitrobenzene	O=[N+]([O-])c1ccc([N+](=O)[O-])cc1	1.9822712330395684	96	-0.171985	0.0905625	-0.262547	0.262547	1.83041	0.446788	0.484788	1.08505	2.17966	0.571884
100-25-4	pimephales promelas	1,4-Dinitrobenzene	O=[N+]([O-])c1ccc([N+](=O)[O-])cc1	1.6812412373755872	47.99999999999999	-0.193142	0.0917979	-0.28494	0.28494	1.92726	0.446782	0.484759	1.085	2.17984	0.571939
100-25-4	pimephales promelas	1,4-Dinitrobenzene	O=[N+]([O-])c1ccc([N+](=O)[O-])cc1	1.9822712330395684	96	-0.179142	0.0905625	-0.269705	0.269705	1.86082	0.446788	0.484788	1.08505	2.17966	0.571884
100-25-4	pimephales promelas	1,4-Dinitrobenzene	O=[N+]([O-])c1ccc([N+](=O)[O-])cc1	1.8573324964312683	72.00000000000001	-0.215383	0.0911543	-0.306537	0.306537	2.02552	0.446789	0.484777	1.08502	2.17974	0.571912
100-25-4	pimephales promelas	1,4-Dinitrobenzene	O=[N+]([O-])c1ccc([N+](=O)[O-])cc1	1.9822712330395684	96	-0.219683	0.0905625	-0.310245	0.310245	2.04289	0.446788	0.484788	1.08505	2.17966	0.571884
100-25-4	pimephales promelas	1,4-Dinitrobenzene	O=[N+]([O-])c1ccc([N+](=O)[O-])cc1	1.380211241711606	24.000000000000007	-0.163043	0.0925168	-0.25556	0.25556	1.80119	0.446762	0.484729	1.08498	2.17998	0.571971
100-25-4	pimephales promelas	1,4-Dinitrobenzene	O=[N+]([O-])c1ccc([N+](=O)[O-])cc1	1.9822712330395684	96	0.230449	0.0905625	0.139886	0.139886	1.38002	0.446788	0.484788	1.08505	2.17966	0.571884
100-25-4	pimephales promelas	1,4-Dinitrobenzene	O=[N+]([O-])c1ccc([N+](=O)[O-])cc1	1.9822712330395684	96	-0.148742	0.0905625	-0.239304	0.239304	1.73502	0.446788	0.484788	1.08505	2.17966	0.571884
100-40-3	oryzias latipes	4-Vinylcyclohexene	C=CC1CC=CCC1	1.6812412373755872	47.99999999999999	1.23045	1.10413	0.126322	0.126322	1.33759	0.0627185	0.130275	2.07714	3.42945	0.316497
100-41-4	carassius auratus	Ethylbenzene	CCc1ccccc1	1.9822712330395684	96	1.97516	1.13376	0.841398	0.841398	6.94062	0.179881	0.266767	1.48302	2.88259	0.502215
100-41-4	carassius auratus	Ethylbenzene	CCc1ccccc1	1.6812412373755872	47.99999999999999	1.97516	1.13521	0.83995	0.83995	6.91751	0.179474	0.26639	1.48428	2.8843	0.501959
100-41-4	carassius auratus	Ethylbenzene	CCc1ccccc1	1.380211241711606	24.000000000000007	1.97516	1.13602	0.839132	0.839132	6.90449	0.179245	0.266177	1.48499	2.88526	0.501814
100-41-4	cyprinodon variegatus	Ethylbenzene	CCc1ccccc1	1.9822712330395684	96	2.44716	1.13376	1.3134	1.3134	20.5779	0.179881	0.266767	1.48302	2.88259	0.502215
100-41-4	cyprinodon variegatus	Ethylbenzene	CCc1ccccc1	1.380211241711606	24.000000000000007	2.47712	1.13602	1.3411	1.3411	21.9329	0.179245	0.266177	1.48499	2.88526	0.501814
100-41-4	cyprinodon variegatus	Ethylbenzene	CCc1ccccc1	1.6812412373755872	47.99999999999999	2.5563	1.13521	1.4211	1.4211	26.3692	0.179474	0.26639	1.48428	2.8843	0.501959
100-41-4	cyprinodon variegatus	Ethylbenzene	CCc1ccccc1	1.8573324964312683	72.00000000000001	2.50515	1.13445	1.3707	1.3707	23.48	0.179686	0.266586	1.48363	2.88341	0.502092
100-41-4	cyprinodon variegatus	Ethylbenzene	CCc1ccccc1	1.9822712330395684	96	1.6902	1.13376	0.556438	0.556438	3.60113	0.179881	0.266767	1.48302	2.88259	0.502215
100-41-4	lepomis macrochirus	Ethylbenzene	CCc1ccccc1	1.380211241711606	24.000000000000007	2.22789	1.13602	1.09186	1.09186	12.3556	0.179245	0.266177	1.48499	2.88526	0.501814
100-41-4	lepomis macrochirus	Ethylbenzene	CCc1ccccc1	1.9822712330395684	96	2.17609	1.13376	1.04233	1.04233	11.0239	0.179881	0.266767	1.48302	2.88259	0.502215
100-41-4	lepomis macrochirus	Ethylbenzene	CCc1ccccc1	1.6812412373755872	47.99999999999999	1.50515	1.13521	0.369944	0.369944	2.34392	0.179474	0.26639	1.48428	2.8843	0.501959
100-41-4	lepomis macrochirus	Ethylbenzene	CCc1ccccc1	1.380211241711606	24.000000000000007	1.54506	1.13602	0.409035	0.409035	2.56469	0.179245	0.266177	1.48499	2.88526	0.501814
100-41-4	lepomis macrochirus	Ethylbenzene	CCc1ccccc1	1.9822712330395684	96	1.50515	1.13376	0.371392	0.371392	2.35176	0.179881	0.266767	1.48302	2.88259	0.502215
100-41-4	leuciscus idus	Ethylbenzene	CCc1ccccc1	1.6812412373755872	47.99999999999999	1.64345	1.13521	0.508246	0.508246	3.2229	0.179474	0.26639	1.48428	2.8843	0.501959
100-41-4	menidia menidia	Ethylbenzene	CCc1ccccc1	1.8573324964312683	72.00000000000001	0.763428	1.13445	-0.371025	0.371025	2.34977	0.179686	0.266586	1.48363	2.88341	0.502092
100-41-4	menidia menidia	Ethylbenzene	CCc1ccccc1	1.9822712330395684	96	0.70757	1.13376	-0.426188	0.426188	2.66801	0.179881	0.266767	1.48302	2.88259	0.502215
100-41-4	menidia menidia	Ethylbenzene	CCc1ccccc1	1.6812412373755872	47.99999999999999	0.80618	1.13521	-0.329026	0.329026	2.13317	0.179474	0.26639	1.48428	2.8843	0.501959
100-41-4	menidia menidia	Ethylbenzene	CCc1ccccc1	1.380211241711606	24.000000000000007	0.845098	1.13602	-0.290926	0.290926	1.95401	0.179245	0.266177	1.48499	2.88526	0.501814
100-41-4	menidia menidia	Ethylbenzene	CCc1ccccc1	1.380211241711606	24.000000000000007	0.845098	1.13602	-0.290926	0.290926	1.95401	0.179245	0.266177	1.48499	2.88526	0.501814
100-41-4	menidia menidia	Ethylbenzene	CCc1ccccc1	1.6812412373755872	47.99999999999999	0.80618	1.13521	-0.329026	0.329026	2.13317	0.179474	0.26639	1.48428	2.8843	0.501959
100-41-4	menidia menidia	Ethylbenzene	CCc1ccccc1	1.9822712330395684	96	0.70757	1.13376	-0.426188	0.426188	2.66801	0.179881	0.266767	1.48302	2.88259	0.502215
100-41-4	menidia menidia	Ethylbenzene	CCc1ccccc1	1.8573324964312683	72.00000000000001	0.763428	1.13445	-0.371025	0.371025	2.34977	0.179686	0.266586	1.48363	2.88341	0.502092
100-41-4	oncorhynchus mykiss	Ethylbenzene	CCc1ccccc1	1.9822712330395684	96	0.623249	1.13376	-0.510508	0.510508	3.23973	0.179881	0.266767	1.48302	2.88259	0.502215
100-41-4	pimephales promelas	Ethylbenzene	CCc1ccccc1	1.9822712330395684	96	1.08279	1.13376	-0.0509723	0.0509723	1.12453	0.179881	0.266767	1.48302	2.88259	0.502215
100-41-4	pimephales promelas	Ethylbenzene	CCc1ccccc1	1.9822712330395684	96	0.958564	1.13376	-0.175194	0.175194	1.4969	0.179881	0.266767	1.48302	2.88259	0.502215
100-41-4	pimephales promelas	Ethylbenzene	CCc1ccccc1	1.9822712330395684	96	1.68583	1.13376	0.552074	0.552074	3.56512	0.179881	0.266767	1.48302	2.88259	0.502215
100-41-4	pimephales promelas	Ethylbenzene	CCc1ccccc1	1.9822712330395684	96	0.959041	1.13376	-0.174716	0.174716	1.49526	0.179881	0.266767	1.48302	2.88259	0.502215
100-41-4	pimephales promelas	Ethylbenzene	CCc1ccccc1	1.9822712330395684	96	1.07555	1.13376	-0.0582107	0.0582107	1.14343	0.179881	0.266767	1.48302	2.88259	0.502215
100-41-4	pimephales promelas	Ethylbenzene	CCc1ccccc1	1.6812412373755872	47.99999999999999	1.62665	1.13521	0.491442	0.491442	3.10057	0.179474	0.26639	1.48428	2.8843	0.501959
100-41-4	pimephales promelas	Ethylbenzene	CCc1ccccc1	1.380211241711606	24.000000000000007	1.62665	1.13602	0.490624	0.490624	3.09474	0.179245	0.266177	1.48499	2.88526	0.501814
100-41-4	pimephales promelas	Ethylbenzene	CCc1ccccc1	1.6812412373755872	47.99999999999999	1.68583	1.13521	0.550625	0.550625	3.55324	0.179474	0.26639	1.48428	2.8843	0.501959
100-41-4	pimephales promelas	Ethylbenzene	CCc1ccccc1	1.380211241711606	24.000000000000007	1.68583	1.13602	0.549807	0.549807	3.54656	0.179245	0.266177	1.48499	2.88526	0.501814
100-41-4	pimephales promelas	Ethylbenzene	CCc1ccccc1	1.9822712330395684	96	1.62665	1.13376	0.492891	0.492891	3.11093	0.179881	0.266767	1.48302	2.88259	0.502215
100-41-4	poecilia reticulata	Ethylbenzene	CCc1ccccc1	1.9822712330395684	96	0.982271	1.13376	-0.151486	0.151486	1.41738	0.179881	0.266767	1.48302	2.88259	0.502215
100-41-4	poecilia reticulata	Ethylbenzene	CCc1ccccc1	1.9822712330395684	96	1.98722	1.13376	0.853461	0.853461	7.13611	0.179881	0.266767	1.48302	2.88259	0.502215
100-41-4	poecilia reticulata	Ethylbenzene	CCc1ccccc1	1.6812412373755872	47.99999999999999	1.98722	1.13521	0.852013	0.852013	7.11235	0.179474	0.26639	1.48428	2.8843	0.501959
100-41-4	poecilia reticulata	Ethylbenzene	CCc1ccccc1	1.380211241711606	24.000000000000007	1.98722	1.13602	0.851195	0.851195	7.09896	0.179245	0.266177	1.48499	2.88526	0.501814
100-42-5	carassius auratus	Styrene	C=Cc1ccccc1	1.380211241711606	24.000000000000007	1.41497	0.682018	0.732956	0.732956	5.40699	0.0832366	0.157582	1.89319	3.11678	0.333568
100-42-5	carassius auratus	Styrene	C=Cc1ccccc1	1.380211241711606	24.000000000000007	1.39794	0.682018	0.715923	0.715923	5.19903	0.0832366	0.157582	1.89319	3.11678	0.333568
100-42-5	carassius auratus	Styrene	C=Cc1ccccc1	1.9822712330395684	96	1.81117	0.679803	1.13137	1.13137	13.5323	0.0835047	0.157913	1.89107	3.11425	0.333868
100-42-5	carassius auratus	Styrene	C=Cc1ccccc1	1.380211241711606	24.000000000000007	1.81117	0.682018	1.12916	1.12916	13.4634	0.0832366	0.157582	1.89319	3.11678	0.333568
100-42-5	carassius auratus	Styrene	C=Cc1ccccc1	1.6812412373755872	47.99999999999999	1.81117	0.681218	1.12995	1.12995	13.4882	0.0833333	0.157702	1.89242	3.11587	0.333676
100-42-5	cyprinodon variegatus	Styrene	C=Cc1ccccc1	1.8573324964312683	72.00000000000001	0.959041	0.680482	0.27856	0.27856	1.89915	0.0834224	0.157812	1.89172	3.11503	0.333776
100-42-5	cyprinodon variegatus	Styrene	C=Cc1ccccc1	1.9822712330395684	96	0.959041	0.679803	0.279239	0.279239	1.90212	0.0835047	0.157913	1.89107	3.11425	0.333868
100-42-5	cyprinodon variegatus	Styrene	C=Cc1ccccc1	1.6812412373755872	47.99999999999999	0.959041	0.681218	0.277823	0.277823	1.89593	0.0833333	0.157702	1.89242	3.11587	0.333676
100-42-5	cyprinodon variegatus	Styrene	C=Cc1ccccc1	1.380211241711606	24.000000000000007	0.959041	0.682018	0.277024	0.277024	1.89245	0.0832366	0.157582	1.89319	3.11678	0.333568
100-42-5	lepomis macrochirus	Styrene	C=Cc1ccccc1	1.380211241711606	24.000000000000007	1.39881	0.682018	0.71679	0.71679	5.20943	0.0832366	0.157582	1.89319	3.11678	0.333568
100-42-5	lepomis macrochirus	Styrene	C=Cc1ccccc1	1.9822712330395684	96	1.39881	0.679803	0.719005	0.719005	5.23607	0.0835047	0.157913	1.89107	3.11425	0.333868
100-42-5	lepomis macrochirus	Styrene	C=Cc1ccccc1	1.9822712330395684	96	0.672098	0.679803	-0.00770479	0.00770479	1.0179	0.0835047	0.157913	1.89107	3.11425	0.333868
100-42-5	lepomis macrochirus	Styrene	C=Cc1ccccc1	1.6812412373755872	47.99999999999999	1.39881	0.681218	0.717589	0.717589	5.21903	0.0833333	0.157702	1.89242	3.11587	0.333676
100-42-5	leuciscus idus	Styrene	C=Cc1ccccc1	1.6812412373755872	47.99999999999999	1.81954	0.681218	1.13833	1.13833	13.7507	0.0833333	0.157702	1.89242	3.11587	0.333676
100-42-5	leuciscus idus	Styrene	C=Cc1ccccc1	1.6812412373755872	47.99999999999999	1.23045	0.681218	0.549231	0.549231	3.54185	0.0833333	0.157702	1.89242	3.11587	0.333676
100-42-5	oncorhynchus mykiss	Styrene	C=Cc1ccccc1	1.9822712330395684	96	0.819068	0.679803	0.139265	0.139265	1.37805	0.0835047	0.157913	1.89107	3.11425	0.333868
100-42-5	oncorhynchus mykiss	Styrene	C=Cc1ccccc1	1.380211241711606	24.000000000000007	0.39794	0.682018	-0.284078	0.284078	1.92344	0.0832366	0.157582	1.89319	3.11678	0.333568
100-42-5	pimephales promelas	Styrene	C=Cc1ccccc1	1.9822712330395684	96	1	0.679803	0.320197	0.320197	2.09025	0.0835047	0.157913	1.89107	3.11425	0.333868
100-42-5	pimephales promelas	Styrene	C=Cc1ccccc1	1.6812412373755872	47.99999999999999	1.07918	0.681218	0.397963	0.397963	2.50013	0.0833333	0.157702	1.89242	3.11587	0.333676
100-42-5	pimephales promelas	Styrene	C=Cc1ccccc1	1.380211241711606	24.000000000000007	1.07918	0.682018	0.397164	0.397164	2.49553	0.0832366	0.157582	1.89319	3.11678	0.333568
100-42-5	pimephales promelas	Styrene	C=Cc1ccccc1	1.8573324964312683	72.00000000000001	1.04139	0.680482	0.360911	0.360911	2.29568	0.0834224	0.157812	1.89172	3.11503	0.333776
100-42-5	pimephales promelas	Styrene	C=Cc1ccccc1	1.8573324964312683	72.00000000000001	1.4624	0.680482	0.781917	0.781917	6.05225	0.0834224	0.157812	1.89172	3.11503	0.333776
100-42-5	pimephales promelas	Styrene	C=Cc1ccccc1	1.380211241711606	24.000000000000007	1.50515	0.682018	0.823132	0.823132	6.65476	0.0832366	0.157582	1.89319	3.11678	0.333568
100-42-5	pimephales promelas	Styrene	C=Cc1ccccc1	1.9822712330395684	96	0.61066	0.679803	-0.0691425	0.0691425	1.17258	0.0835047	0.157913	1.89107	3.11425	0.333868
100-42-5	pimephales promelas	Styrene	C=Cc1ccccc1	1.9822712330395684	96	1.50515	0.679803	0.825347	0.825347	6.68879	0.0835047	0.157913	1.89107	3.11425	0.333868
100-42-5	pimephales promelas	Styrene	C=Cc1ccccc1	1.8573324964312683	72.00000000000001	1.50515	0.680482	0.824668	0.824668	6.67834	0.0834224	0.157812	1.89172	3.11503	0.333776
100-42-5	pimephales promelas	Styrene	C=Cc1ccccc1	0	1	2	0.682848	1.31715	1.31715	20.7564	0.0831363	0.157459	1.89398	3.11773	0.333456
100-42-5	pimephales promelas	Styrene	C=Cc1ccccc1	1.9822712330395684	96	1.4624	0.679803	0.782595	0.782595	6.06171	0.0835047	0.157913	1.89107	3.11425	0.333868
100-42-5	pimephales promelas	Styrene	C=Cc1ccccc1	1.380211241711606	24.000000000000007	1.47712	0.682018	0.795104	0.795104	6.23884	0.0832366	0.157582	1.89319	3.11678	0.333568
100-42-5	pimephales promelas	Styrene	C=Cc1ccccc1	1.380211241711606	24.000000000000007	1.75381	0.682018	1.0718	1.0718	11.7976	0.0832366	0.157582	1.89319	3.11678	0.333568
100-42-5	pimephales promelas	Styrene	C=Cc1ccccc1	1.6812412373755872	47.99999999999999	1.729	0.681218	1.04778	1.04778	11.1631	0.0833333	0.157702	1.89242	3.11587	0.333676
100-42-5	pimephales promelas	Styrene	C=Cc1ccccc1	1.9822712330395684	96	1.66661	0.679803	0.986809	0.986809	9.70083	0.0835047	0.157913	1.89107	3.11425	0.333868
100-42-5	pimephales promelas	Styrene	C=Cc1ccccc1	1.6812412373755872	47.99999999999999	1.79803	0.681218	1.11681	1.11681	13.0861	0.0833333	0.157702	1.89242	3.11587	0.333676
100-42-5	pimephales promelas	Styrene	C=Cc1ccccc1	1.380211241711606	24.000000000000007	1.79803	0.682018	1.11601	1.11601	13.062	0.0832366	0.157582	1.89319	3.11678	0.333568
100-42-5	pimephales promelas	Styrene	C=Cc1ccccc1	1.9822712330395684	96	0.604226	0.679803	-0.0755766	0.0755766	1.19008	0.0835047	0.157913	1.89107	3.11425	0.333868
100-42-5	pimephales promelas	Styrene	C=Cc1ccccc1	1.9822712330395684	96	0.995635	0.679803	0.315833	0.315833	2.06934	0.0835047	0.157913	1.89107	3.11425	0.333868
100-42-5	pimephales promelas	Styrene	C=Cc1ccccc1	1.6812412373755872	47.99999999999999	1.4624	0.681218	0.78118	0.78118	6.04199	0.0833333	0.157702	1.89242	3.11587	0.333676
100-42-5	pimephales promelas	Styrene	C=Cc1ccccc1	1.6812412373755872	47.99999999999999	1.50515	0.681218	0.823932	0.823932	6.66702	0.0833333	0.157702	1.89242	3.11587	0.333676
100-42-5	pimephales promelas	Styrene	C=Cc1ccccc1	1.9822712330395684	96	1.77305	0.679803	1.09325	1.09325	12.3952	0.0835047	0.157913	1.89107	3.11425	0.333868
100-42-5	pimephales promelas	Styrene	C=Cc1ccccc1	0	1	1.60206	0.682848	0.919212	0.919212	8.30256	0.0831363	0.157459	1.89398	3.11773	0.333456
100-42-5	poecilia reticulata	Styrene	C=Cc1ccccc1	1.9822712330395684	96	1.87408	0.679803	1.19427	1.19427	15.6413	0.0835047	0.157913	1.89107	3.11425	0.333868
100-42-5	poecilia reticulata	Styrene	C=Cc1ccccc1	1.380211241711606	24.000000000000007	1.87408	0.682018	1.19206	1.19206	15.5617	0.0832366	0.157582	1.89319	3.11678	0.333568
100-42-5	poecilia reticulata	Styrene	C=Cc1ccccc1	1.6812412373755872	47.99999999999999	1.87408	0.681218	1.19286	1.19286	15.5904	0.0833333	0.157702	1.89242	3.11587	0.333676
100-43-6	oryzias latipes	4-Vinylpyridine	C=Cc1ccncc1	1.6812412373755872	47.99999999999999	0.1959	0.701425	-0.505525	0.505525	3.20277	0.177644	0.264852	1.49092	2.72423	0.456665
100-43-6	oryzias latipes	4-Vinylpyridine	C=Cc1ccncc1	1.9822712330395684	96	0.0170333	0.700023	-0.682989	0.682989	4.81936	0.178044	0.265235	1.48971	2.7227	0.456919
100-44-7	2 species;	Benzyl chloride	ClCc1ccccc1	1.9822712330395684	96	0.60206	0.713828	-0.111768	0.111768	1.29351	0.100886	0.17963	1.78053	3.01085	0.361209
100-44-7	2 species;	Benzyl chloride	ClCc1ccccc1	1.6812412373755872	47.99999999999999	1.20412	0.715025	0.489095	0.489095	3.08386	0.100697	0.179407	1.78166	3.01228	0.361017
100-44-7	danio rerio	Benzyl chloride	ClCc1ccccc1	1.9822712330395684	96	0.60206	0.713828	-0.111768	0.111768	1.29351	0.100886	0.17963	1.78053	3.01085	0.361209
100-44-7	leuciscus idus	Benzyl chloride	ClCc1ccccc1	1.6812412373755872	47.99999999999999	0.477121	0.715025	-0.237904	0.237904	1.72943	0.100697	0.179407	1.78166	3.01228	0.361017
100-44-7	leuciscus idus	Benzyl chloride	ClCc1ccccc1	1.9822712330395684	96	1.20412	0.713828	0.490292	0.490292	3.09237	0.100886	0.17963	1.78053	3.01085	0.361209
100-44-7	leuciscus idus	Benzyl chloride	ClCc1ccccc1	1.6812412373755872	47.99999999999999	0.653212	0.715025	-0.0618125	0.0618125	1.15296	0.100697	0.179407	1.78166	3.01228	0.361017
100-44-7	pimephales promelas	Benzyl chloride	ClCc1ccccc1	1.380211241711606	24.000000000000007	1.06446	0.7157	0.348757	0.348757	2.23233	0.10059	0.179282	1.7823	3.01308	0.360909
100-44-7	pimephales promelas	Benzyl chloride	ClCc1ccccc1	1.6812412373755872	47.99999999999999	0.863323	0.715025	0.148298	0.148298	1.40701	0.100697	0.179407	1.78166	3.01228	0.361017
100-44-7	pimephales promelas	Benzyl chloride	ClCc1ccccc1	1.9822712330395684	96	0.69897	0.713828	-0.0148585	0.0148585	1.0348	0.100886	0.17963	1.78053	3.01085	0.361209
100-44-7	pimephales promelas	Benzyl chloride	ClCc1ccccc1	1.6812412373755872	47.99999999999999	0.863323	0.715025	0.148298	0.148298	1.40701	0.100697	0.179407	1.78166	3.01228	0.361017
100-44-7	pimephales promelas	Benzyl chloride	ClCc1ccccc1	1.380211241711606	24.000000000000007	1.09691	0.7157	0.381209	0.381209	2.40552	0.10059	0.179282	1.7823	3.01308	0.360909
100-46-9	pimephales promelas	Benzylamine	NCc1ccccc1	1.9822712330395684	96	2.0086	1.67183	0.336769	0.336769	2.17155	0.0867636	0.165717	1.90999	3.46576	0.40862
100-46-9	pimephales promelas	Benzylamine	NCc1ccccc1	1.9822712330395684	96	2.0086	1.67183	0.336769	0.336769	2.17155	0.0867636	0.165717	1.90999	3.46576	0.40862
100-47-0	danio rerio	Benzonitrile	N#Cc1ccccc1	1.9822712330395684	96	2.11394	1.7619	0.352043	0.352043	2.24928	0.0801861	0.158789	1.98026	3.55851	0.406262
100-47-0	lepomis macrochirus	Benzonitrile	N#Cc1ccccc1	1.9822712330395684	96	1.89209	1.7619	0.130194	0.130194	1.34957	0.0801861	0.158789	1.98026	3.55851	0.406262
100-47-0	lepomis macrochirus	Benzonitrile	N#Cc1ccccc1	1.380211241711606	24.000000000000007	1.89209	1.76491	0.127183	0.127183	1.34024	0.0798558	0.15837	1.9832	3.5623	0.405792
100-47-0	leuciscus idus	Benzonitrile	N#Cc1ccccc1	1.9822712330395684	96	1.73239	1.7619	-0.0295068	0.0295068	1.0703	0.0801861	0.158789	1.98026	3.55851	0.406262
100-47-0	leuciscus idus	Benzonitrile	N#Cc1ccccc1	1.6812412373755872	47.99999999999999	1.98677	1.76382	0.222952	0.222952	1.6709	0.079976	0.158523	1.98213	3.56092	0.405964
100-47-0	oryzias latipes	Benzonitrile	N#Cc1ccccc1	1.6812412373755872	47.99999999999999	1.17609	1.76382	-0.587729	0.587729	3.87016	0.079976	0.158523	1.98213	3.56092	0.405964
100-47-0	oryzias latipes	Benzonitrile	N#Cc1ccccc1	1.380211241711606	24.000000000000007	1.43136	1.76491	-0.333548	0.333548	2.1555	0.0798558	0.15837	1.9832	3.5623	0.405792
100-47-0	pimephales promelas	Benzonitrile	N#Cc1ccccc1	1.380211241711606	24.000000000000007	2.38021	1.76491	0.6153	0.6153	4.12382	0.0798558	0.15837	1.9832	3.5623	0.405792
100-47-0	pimephales promelas	Benzonitrile	N#Cc1ccccc1	1.9822712330395684	96	2.13033	1.7619	0.368433	0.368433	2.33579	0.0801861	0.158789	1.98026	3.55851	0.406262
100-47-0	pimephales promelas	Benzonitrile	N#Cc1ccccc1	1.6812412373755872	47.99999999999999	2.25527	1.76382	0.491452	0.491452	3.10065	0.079976	0.158523	1.98213	3.56092	0.405964
100-47-0	pimephales promelas	Benzonitrile	N#Cc1ccccc1	1.6812412373755872	47.99999999999999	1.89209	1.76382	0.128274	0.128274	1.34361	0.079976	0.158523	1.98213	3.56092	0.405964
100-47-0	pimephales promelas	Benzonitrile	N#Cc1ccccc1	1.9822712330395684	96	1.89209	1.7619	0.130194	0.130194	1.34957	0.0801861	0.158789	1.98026	3.55851	0.406262
100-47-0	pimephales promelas	Benzonitrile	N#Cc1ccccc1	1.380211241711606	24.000000000000007	2.06446	1.76491	0.299546	0.299546	1.99318	0.0798558	0.15837	1.9832	3.5623	0.405792
100-47-0	poecilia reticulata	Benzonitrile	N#Cc1ccccc1	1.9822712330395684	96	2.60206	1.7619	0.84016	0.84016	6.92085	0.0801861	0.158789	1.98026	3.55851	0.406262
100-47-0	poecilia reticulata	Benzonitrile	N#Cc1ccccc1	1.380211241711606	24.000000000000007	2.60206	1.76491	0.837149	0.837149	6.87304	0.0798558	0.15837	1.9832	3.5623	0.405792
100-50-5	danio rerio	3-Cyclohexene-1-carboxaldehyde	O=CC1CC=CCC1	1.9822712330395684	96	1.53148	1.25957	0.271907	0.271907	1.87028	0.0544574	0.117972	2.16631	3.56481	0.302576
100-50-5	poecilia reticulata	3-Cyclohexene-1-carboxaldehyde	O=CC1CC=CCC1	2.526339277389844	336.00000000000006	0.0413927	1.25418	-1.21279	1.21279	16.3226	0.0548957	0.118623	2.16087	3.55815	0.303455
100-51-6	2 species;	Benzyl Alcohol	OCc1ccccc1	1.9822712330395684	96	1	1.76888	-0.768877	0.768877	5.87323	0.0903726	0.172289	1.90643	3.48952	0.428917
100-51-6	2 species;	Benzyl Alcohol	OCc1ccccc1	1.9822712330395684	96	1.17609	1.76888	-0.592786	0.592786	3.91549	0.0903726	0.172289	1.90643	3.48952	0.428917
100-51-6	lepomis macrochirus	Benzyl Alcohol	OCc1ccccc1	1.9822712330395684	96	1	1.76888	-0.768877	0.768877	5.87323	0.0903726	0.172289	1.90643	3.48952	0.428917
100-51-6	menidia beryllina	Benzyl Alcohol	OCc1ccccc1	1.9822712330395684	96	1.17609	1.76888	-0.592786	0.592786	3.91549	0.0903726	0.172289	1.90643	3.48952	0.428917
100-51-6	pimephales promelas	Benzyl Alcohol	OCc1ccccc1	1.8573324964312683	72.00000000000001	2.68124	1.7698	0.911442	0.911442	8.15533	0.0902617	0.172154	1.90728	3.49063	0.428773
100-51-6	pimephales promelas	Benzyl Alcohol	OCc1ccccc1	1.9822712330395684	96	2.66276	1.76888	0.893881	0.893881	7.83214	0.0903726	0.172289	1.90643	3.48952	0.428917
100-51-6	pimephales promelas	Benzyl Alcohol	OCc1ccccc1	1.8573324964312683	72.00000000000001	2.66276	1.7698	0.892959	0.892959	7.81554	0.0902617	0.172154	1.90728	3.49063	0.428773
100-51-6	pimephales promelas	Benzyl Alcohol	OCc1ccccc1	1.9822712330395684	96	2.66276	1.76888	0.893881	0.893881	7.83215	0.0903726	0.172289	1.90643	3.48952	0.428917
100-51-6	pimephales promelas	Benzyl Alcohol	OCc1ccccc1	1.8573324964312683	72.00000000000001	2.66276	1.7698	0.892959	0.892959	7.81554	0.0902617	0.172154	1.90728	3.49063	0.428773
100-51-6	pimephales promelas	Benzyl Alcohol	OCc1ccccc1	1.9822712330395684	96	2.66276	1.76888	0.893881	0.893881	7.83215	0.0903726	0.172289	1.90643	3.48952	0.428917
100-52-7	carassius auratus	Benzaldehyde	O=Cc1ccccc1	1.9822712330395684	96	1.13988	0.737427	0.402453	0.402453	2.52611	0.0725441	0.143673	1.98049	3.21774	0.318629
100-52-7	ictalurus punctatus	Benzaldehyde	O=Cc1ccccc1	1.9822712330395684	96	0.731589	0.737427	-0.0058378	0.0058378	1.01353	0.0725441	0.143673	1.98049	3.21774	0.318629
100-52-7	ictalurus punctatus	Benzaldehyde	O=Cc1ccccc1	1.8573324964312683	72.00000000000001	0.789581	0.738122	0.0514582	0.0514582	1.12579	0.0724762	0.143583	1.9811	3.21846	0.318533
100-52-7	ictalurus punctatus	Benzaldehyde	O=Cc1ccccc1	1.6812412373755872	47.99999999999999	1.00432	0.738877	0.265444	0.265444	1.84265	0.0724026	0.143485	1.98177	3.21924	0.318429
100-52-7	lepomis macrochirus	Benzaldehyde	O=Cc1ccccc1	1.380211241711606	24.000000000000007	0.756636	0.739697	0.0169395	0.0169395	1.03978	0.0723228	0.143379	1.98249	3.22009	0.318316
100-52-7	lepomis macrochirus	Benzaldehyde	O=Cc1ccccc1	1.8573324964312683	72.00000000000001	0.155336	0.738122	-0.582786	0.582786	3.82637	0.0724762	0.143583	1.9811	3.21846	0.318533
100-52-7	lepomis macrochirus	Benzaldehyde	O=Cc1ccccc1	1.9822712330395684	96	0.0293838	0.737427	-0.708043	0.708043	5.10555	0.0725441	0.143673	1.98049	3.21774	0.318629
100-52-7	lepomis macrochirus	Benzaldehyde	O=Cc1ccccc1	1.6812412373755872	47.99999999999999	0.4133	0.738877	-0.325578	0.325578	2.1163	0.0724026	0.143485	1.98177	3.21924	0.318429
100-52-7	lepomis macrochirus	Benzaldehyde	O=Cc1ccccc1	1.9822712330395684	96	0.0293838	0.737427	-0.708043	0.708043	5.10555	0.0725441	0.143673	1.98049	3.21774	0.318629
100-52-7	leuciscus idus	Benzaldehyde	O=Cc1ccccc1	1.6812412373755872	47.99999999999999	1.79239	0.738877	1.05351	1.05351	11.3113	0.0724026	0.143485	1.98177	3.21924	0.318429
100-52-7	leuciscus idus	Benzaldehyde	O=Cc1ccccc1	1.6812412373755872	47.99999999999999	1.20412	0.738877	0.465243	0.465243	2.91906	0.0724026	0.143485	1.98177	3.21924	0.318429
100-52-7	oncorhynchus mykiss	Benzaldehyde	O=Cc1ccccc1	1.380211241711606	24.000000000000007	1.19866	0.739697	0.45896	0.45896	2.87714	0.0723228	0.143379	1.98249	3.22009	0.318316
100-52-7	oncorhynchus mykiss	Benzaldehyde	O=Cc1ccccc1	1.6812412373755872	47.99999999999999	1.10037	0.738877	0.361493	0.361493	2.29876	0.0724026	0.143485	1.98177	3.21924	0.318429
100-52-7	oncorhynchus mykiss	Benzaldehyde	O=Cc1ccccc1	1.8573324964312683	72.00000000000001	1.0569	0.738122	0.318782	0.318782	2.08345	0.0724762	0.143583	1.9811	3.21846	0.318533
100-52-7	oncorhynchus mykiss	Benzaldehyde	O=Cc1ccccc1	1.9822712330395684	96	1.04922	0.737427	0.311791	0.311791	2.05018	0.0725441	0.143673	1.98049	3.21774	0.318629
100-52-7	oncorhynchus mykiss	Benzaldehyde	O=Cc1ccccc1	1.9822712330395684	96	0.103462	0.737427	-0.633965	0.633965	4.30492	0.0725441	0.143673	1.98049	3.21774	0.318629
100-52-7	pimephales promelas	Benzaldehyde	O=Cc1ccccc1	1.8573324964312683	72.00000000000001	1.13033	0.738122	0.392211	0.392211	2.46724	0.0724762	0.143583	1.9811	3.21846	0.318533
100-52-7	pimephales promelas	Benzaldehyde	O=Cc1ccccc1	1.9822712330395684	96	1.09342	0.737427	0.355995	0.355995	2.26984	0.0725441	0.143673	1.98049	3.21774	0.318629
100-52-7	pimephales promelas	Benzaldehyde	O=Cc1ccccc1	1.6812412373755872	47.99999999999999	1.19866	0.738877	0.45978	0.45978	2.88257	0.0724026	0.143485	1.98177	3.21924	0.318429
100-52-7	pimephales promelas	Benzaldehyde	O=Cc1ccccc1	1.9822712330395684	96	1.27875	0.737427	0.541327	0.541327	3.47798	0.0725441	0.143673	1.98049	3.21774	0.318629
100-52-7	pimephales promelas	Benzaldehyde	O=Cc1ccccc1	1.8573324964312683	72.00000000000001	1.38021	0.738122	0.642089	0.642089	4.3862	0.0724762	0.143583	1.9811	3.21846	0.318533
100-52-7	pimephales promelas	Benzaldehyde	O=Cc1ccccc1	1.6812412373755872	47.99999999999999	1.41497	0.738877	0.676096	0.676096	4.74347	0.0724026	0.143485	1.98177	3.21924	0.318429
100-52-7	pimephales promelas	Benzaldehyde	O=Cc1ccccc1	1.8573324964312683	72.00000000000001	1.41497	0.738122	0.676851	0.676851	4.75172	0.0724762	0.143583	1.9811	3.21846	0.318533
100-52-7	pimephales promelas	Benzaldehyde	O=Cc1ccccc1	1.9822712330395684	96	0.881385	0.737427	0.143958	0.143958	1.39302	0.0725441	0.143673	1.98049	3.21774	0.318629
100-52-7	pimephales promelas	Benzaldehyde	O=Cc1ccccc1	1.380211241711606	24.000000000000007	1.51851	0.739697	0.778817	0.778817	6.00921	0.0723228	0.143379	1.98249	3.22009	0.318316
100-52-7	pimephales promelas	Benzaldehyde	O=Cc1ccccc1	2.225309281725863	168	0.69897	0.735653	-0.0366828	0.0366828	1.08814	0.0727179	0.143903	1.97892	3.2159	0.318874
100-52-7	pimephales promelas	Benzaldehyde	O=Cc1ccccc1	1.380211241711606	24.000000000000007	1.61278	0.739697	0.873087	0.873087	7.46599	0.0723228	0.143379	1.98249	3.22009	0.318316
100-52-7	pimephales promelas	Benzaldehyde	O=Cc1ccccc1	1.9822712330395684	96	1.10721	0.737427	0.369783	0.369783	2.34306	0.0725441	0.143673	1.98049	3.21774	0.318629
100-52-7	pimephales promelas	Benzaldehyde	O=Cc1ccccc1	2.2833012287035497	192.00000000000003	0.544068	0.735153	-0.191085	0.191085	1.55269	0.0727671	0.143968	1.97848	3.21538	0.318943
100-52-7	pimephales promelas	Benzaldehyde	O=Cc1ccccc1	1.9822712330395684	96	1.41497	0.737427	0.677547	0.677547	4.75934	0.0725441	0.143673	1.98049	3.21774	0.318629
100-52-7	pimephales promelas	Benzaldehyde	O=Cc1ccccc1	2.0791812460476247	119.99999999999996	1	0.736785	0.263215	0.263215	1.83322	0.0726067	0.143756	1.97993	3.21707	0.318718
100-52-7	pimephales promelas	Benzaldehyde	O=Cc1ccccc1	2.1583624920952498	144.00000000000003	0.897627	0.736195	0.161432	0.161432	1.45021	0.0726645	0.143833	1.9794	3.21646	0.318799
100-52-7	pimephales promelas	Benzaldehyde	O=Cc1ccccc1	1.6812412373755872	47.99999999999999	1.41497	0.738877	0.676096	0.676096	4.74347	0.0724026	0.143485	1.98177	3.21924	0.318429
100-52-7	poecilia reticulata	Benzaldehyde	O=Cc1ccccc1	2.526339277389844	336.00000000000006	0.591065	0.732881	-0.141817	0.141817	1.38617	0.0729937	0.144268	1.97644	3.21299	0.319264
100-56-1	carassius auratus	Phenylmercuric chloride	Cl[Hg]c1ccccc1	1.6812412373755872	47.99999999999999	-1.22915	-0.886766	-0.342382	0.342382	2.1998	0.645877	0.587992	0.910379	2.12919	0.663955
100-56-1	cyprinus carpio	Phenylmercuric chloride	Cl[Hg]c1ccccc1	1.6812412373755872	47.99999999999999	-1.31876	-0.886766	-0.431993	0.431993	2.70392	0.645877	0.587992	0.910379	2.12919	0.663955
100-56-1	oryzias latipes	Phenylmercuric chloride	Cl[Hg]c1ccccc1	1.6812412373755872	47.99999999999999	-1.37675	-0.886766	-0.489985	0.489985	3.09019	0.645877	0.587992	0.910379	2.12919	0.663955
100-61-8	unspecified	N-methylaniline	CNc1ccccc1	1.6812412373755872	47.99999999999999	1.92942	1.43114	0.498279	0.498279	3.14977	0.0979281	0.177483	1.81238	3.29703	0.407684
100-61-8	unspecified	N-methylaniline	CNc1ccccc1	1.6812412373755872	47.99999999999999	1.74036	1.43114	0.309223	0.309223	2.03809	0.0979281	0.177483	1.81238	3.29703	0.407684
100-61-8	unspecified	N-methylaniline	CNc1ccccc1	1.6812412373755872	47.99999999999999	1.95999	1.43114	0.528855	0.528855	3.37952	0.0979281	0.177483	1.81238	3.29703	0.407684
100-61-8	carassius auratus	N-methylaniline	CNc1ccccc1	1.6812412373755872	47.99999999999999	1.94448	1.43114	0.513343	0.513343	3.26094	0.0979281	0.177483	1.81238	3.29703	0.407684
100-61-8	oryzias latipes	N-methylaniline	CNc1ccccc1	1.380211241711606	24.000000000000007	1.69897	1.43218	0.266786	0.266786	1.84836	0.0977698	0.177299	1.81343	3.29839	0.407502
100-61-8	oryzias latipes	N-methylaniline	CNc1ccccc1	1.6812412373755872	47.99999999999999	1.57978	1.43114	0.148644	0.148644	1.40813	0.0979281	0.177483	1.81238	3.29703	0.407684
100-61-8	pimephales promelas	N-methylaniline	CNc1ccccc1	1.9822712330395684	96	2	1.42927	0.570726	0.570726	3.72157	0.098206	0.177807	1.81055	3.29466	0.408006
100-61-8	poecilia reticulata	N-methylaniline	CNc1ccccc1	2.526339277389844	336.00000000000006	1.02938	1.42346	-0.394074	0.394074	2.47784	0.0990681	0.17881	1.80492	3.28731	0.408994
100-61-8	poecilia reticulata	N-methylaniline	CNc1ccccc1	2.526339277389844	336.00000000000006	1.55991	1.42346	0.136449	0.136449	1.36914	0.0990681	0.17881	1.80492	3.28731	0.408994
100-63-0	oryzias latipes	Phenylhydrazine hydrochloride	NNc1ccccc1.[Cl-].[H+]	1.6812412373755872	47.99999999999999	1.1959	1.38076	-0.184855	0.184855	1.53058	0.0893009	0.167404	1.8746	3.2914	0.383589
100-63-0	oryzias latipes	Phenylhydrazine hydrochloride	NNc1ccccc1.[Cl-].[H+]	1.380211241711606	24.000000000000007	1.33041	1.38178	-0.0513648	0.0513648	1.12555	0.0891457	0.167216	1.87577	3.29279	0.383391
100-64-1	pimephales promelas	Cyclohexanone oxime	ON=C1CCCCC1	1.9822712330395684	96	2.31806	2.114	0.204061	0.204061	1.59978	0.0555381	0.124018	2.23303	3.8924	0.35871
100-64-1	pimephales promelas	Cyclohexanone oxime	ON=C1CCCCC1	1.9822712330395684	96	2.31806	2.114	0.204061	0.204061	1.59978	0.0555381	0.124018	2.23303	3.8924	0.35871
100-66-3	leuciscus idus	Anisole	COc1ccccc1	1.6812412373755872	47.99999999999999	2.07918	1.77848	0.300696	0.300696	1.99846	0.100871	0.18589	1.84286	3.43069	0.451842
100-66-3	leuciscus idus	Anisole	COc1ccccc1	1.6812412373755872	47.99999999999999	2.17319	1.77848	0.394702	0.394702	2.48143	0.100871	0.18589	1.84286	3.43069	0.451842
100-69-6	oryzias latipes	2-Vinylpyridine	C=Cc1ccccn1	1.380211241711606	24.000000000000007	1.47712	0.622312	0.854809	0.854809	7.15829	0.155207	0.240564	1.54996	2.75052	0.421113
100-69-6	oryzias latipes	2-Vinylpyridine	C=Cc1ccccn1	1.6812412373755872	47.99999999999999	1.0569	0.621496	0.435409	0.435409	2.72526	0.155396	0.24076	1.54934	2.74965	0.421246
100-69-6	oryzias latipes	2-Vinylpyridine	C=Cc1ccccn1	1.8573324964312683	72.00000000000001	0.920123	0.620744	0.29938	0.29938	1.99241	0.155568	0.240939	1.54877	2.74886	0.421368
100-69-6	oryzias latipes	2-Vinylpyridine	C=Cc1ccccn1	1.9822712330395684	96	0.811575	0.620046	0.191529	0.191529	1.55428	0.155722	0.241098	1.54826	2.74813	0.42147
100-69-6	oryzias latipes	2-Vinylpyridine	C=Cc1ccccn1	1.9822712330395684	96	0.812913	0.620046	0.192867	0.192867	1.55908	0.155722	0.241098	1.54826	2.74813	0.42147
100-71-0	pimephales promelas	2-Ethylpyridine	CCc1ccccn1	1.9822712330395684	96	2.617	2.22507	0.391933	0.391933	2.46566	0.0771682	0.157654	2.04299	3.76306	0.435607
100-74-3	leuciscus idus	N-Ethylmorpholine	CCN1CCOCC1	1.9822712330395684	96	2.44248	2.22441	0.218068	0.218068	1.65222	0.0554702	0.125145	2.25607	3.96629	0.371215
10004-44-1	oncorhynchus mykiss	Hymexazol	Cc1cc(=O)[nH]o1	1.9822712330395684	96	2.66276	2.37486	0.287903	0.287903	1.94045	0.0689003	0.146518	2.12652	3.87073	0.420614
10007-85-9	lepomis macrochirus	Dicamba-potassium	COc1c(Cl)ccc(Cl)c1C(=O)[O-].[K+]	1.9822712330395684	96	2.25527	1.96563	0.289647	0.289647	1.94826	0.0857969	0.167941	1.95742	3.58902	0.434803
10007-85-9	oncorhynchus mykiss	Dicamba-potassium	COc1c(Cl)ccc(Cl)c1C(=O)[O-].[K+]	1.9822712330395684	96	2.11394	1.96563	0.148318	0.148318	1.40708	0.0857969	0.167941	1.95742	3.58902	0.434803
10025-73-7	anabas scandens	Chromium(III) chloride hexahydrate	O.O.O.O.O.O.[Cl-].[Cl-].[Cl-].[Cr+3]	2.8573324964312685	720.0000000000001	2.04139	1.1018	0.939595	0.939595	8.70152	0.177278	0.268784	1.51617	2.88196	0.505841
10025-73-7	anabas scandens	Chromium(III) chloride hexahydrate	O.O.O.O.O.O.[Cl-].[Cl-].[Cl-].[Cr+3]	2.8573324964312685	720.0000000000001	1.87437	1.1018	0.772568	0.772568	5.92336	0.177278	0.268784	1.51617	2.88196	0.505841
10025-73-7	clarias batrachus	Chromium(III) chloride hexahydrate	O.O.O.O.O.O.[Cl-].[Cl-].[Cl-].[Cr+3]	1.9822712330395684	96	1.75511	1.10924	0.645877	0.645877	4.42463	0.175194	0.26683	1.52306	2.89089	0.504548
10025-73-7	cynoglossus joyneri	Chromium(III) chloride hexahydrate	O.O.O.O.O.O.[Cl-].[Cl-].[Cl-].[Cr+3]	1.9822712330395684	96	0.875061	1.10924	-0.234174	0.234174	1.71464	0.175194	0.26683	1.52306	2.89089	0.504548
10025-73-7	cynoglossus joyneri	Chromium(III) chloride hexahydrate	O.O.O.O.O.O.[Cl-].[Cl-].[Cl-].[Cr+3]	1.8573324964312683	72.00000000000001	-0.0457575	1.10996	-1.15572	1.15572	14.3126	0.174995	0.266641	1.5237	2.89176	0.504421
10025-73-7	cyprinus carpio	Chromium(III) chloride hexahydrate	O.O.O.O.O.O.[Cl-].[Cl-].[Cl-].[Cr+3]	1.9822712330395684	96	1.41996	1.10924	0.310721	0.310721	2.04513	0.175194	0.26683	1.52306	2.89089	0.504548
10025-73-7	cyprinus carpio	Chromium(III) chloride hexahydrate	O.O.O.O.O.O.[Cl-].[Cl-].[Cl-].[Cr+3]	1.9822712330395684	96	1.8451	1.10924	0.735863	0.735863	5.44331	0.175194	0.26683	1.52306	2.89089	0.504548
10025-73-7	cyprinus carpio	Chromium(III) chloride hexahydrate	O.O.O.O.O.O.[Cl-].[Cl-].[Cl-].[Cr+3]	1.9822712330395684	96	1.18013	1.10924	0.0708907	0.0708907	1.17731	0.175194	0.26683	1.52306	2.89089	0.504548
10025-73-7	cyprinus carpio	Chromium(III) chloride hexahydrate	O.O.O.O.O.O.[Cl-].[Cl-].[Cl-].[Cr+3]	1.9822712330395684	96	1.94002	1.10924	0.830783	0.830783	6.77303	0.175194	0.26683	1.52306	2.89089	0.504548
10025-73-7	cyprinus carpio	Chromium(III) chloride hexahydrate	O.O.O.O.O.O.[Cl-].[Cl-].[Cl-].[Cr+3]	1.9822712330395684	96	1.56996	1.10924	0.460724	0.460724	2.88884	0.175194	0.26683	1.52306	2.89089	0.504548
10025-73-7	oncorhynchus mykiss	Chromium(III) chloride hexahydrate	O.O.O.O.O.O.[Cl-].[Cl-].[Cl-].[Cr+3]	1.9822712330395684	96	1.04922	1.10924	-0.0600171	0.0600171	1.1482	0.175194	0.26683	1.52306	2.89089	0.504548
10025-82-8	oreochromis mossambicus	Indium chloride (InCl3)	[Cl-].[Cl-].[Cl-].[In+3]	1.6812412373755872	47.99999999999999	1.57519	1.21447	0.360721	0.360721	2.29467	0.25772	0.34332	1.33214	2.70809	0.586421
10025-82-8	oreochromis mossambicus	Indium chloride (InCl3)	[Cl-].[Cl-].[Cl-].[In+3]	1.9822712330395684	96	1.57519	1.21275	0.362435	0.362435	2.30375	0.258336	0.343833	1.33095	2.70614	0.586626
10025-82-8	oreochromis mossambicus	Indium chloride (InCl3)	[Cl-].[Cl-].[Cl-].[In+3]	1.9822712330395684	96	1.29046	1.21275	0.0777053	0.0777053	1.19593	0.258336	0.343833	1.33095	2.70614	0.586626
10025-82-8	oreochromis mossambicus	Indium chloride (InCl3)	[Cl-].[Cl-].[Cl-].[In+3]	1.6812412373755872	47.99999999999999	1.29046	1.21447	0.0759904	0.0759904	1.19122	0.25772	0.34332	1.33214	2.70809	0.586421
10025-91-9	carassius auratus		CN(C)[C@@H]1C(=O)/C(=C(/N)O)C(=O)[C@@]2(O)C(=O)C3=C(O)c4c(O)ccc(Cl)c4[C@@](C)(O)[C@H]3C[C@@H]12.[Cl-].[Cl-].[Cl-].[Sb+3]	2.225309281725863	168	1.05308	0.608694	0.444385	0.444385	2.78218	0.380081	0.434516	1.14322	2.3681	0.594461
10025-91-9	carassius auratus		CN(C)[C@@H]1C(=O)/C(=C(/N)O)C(=O)[C@@]2(O)C(=O)C3=C(O)c4c(O)ccc(Cl)c4[C@@](C)(O)[C@H]3C[C@@H]12.[Cl-].[Cl-].[Cl-].[Sb+3]	2.8273692730538253	672.0000000000001	1.05308	0.601323	0.451755	0.451755	2.8298	0.382737	0.436367	1.14012	2.36353	0.594999
10025-91-9	cyprinus carpio		CN(C)[C@@H]1C(=O)/C(=C(/N)O)C(=O)[C@@]2(O)C(=O)C3=C(O)c4c(O)ccc(Cl)c4[C@@](C)(O)[C@H]3C[C@@H]12.[Cl-].[Cl-].[Cl-].[Sb+3]	1.9822712330395684	96	1.14768	0.6112	0.536476	0.536476	3.43935	0.379159	0.433867	1.14429	2.36971	0.594272
10025-91-9	cyprinus carpio		CN(C)[C@@H]1C(=O)/C(=C(/N)O)C(=O)[C@@]2(O)C(=O)C3=C(O)c4c(O)ccc(Cl)c4[C@@](C)(O)[C@H]3C[C@@H]12.[Cl-].[Cl-].[Cl-].[Sb+3]	1.6812412373755872	47.99999999999999	1.28691	0.613271	0.673635	0.673635	4.71666	0.378381	0.43331	1.14517	2.37108	0.594103
10025-91-9	cyprinus carpio		CN(C)[C@@H]1C(=O)/C(=C(/N)O)C(=O)[C@@]2(O)C(=O)C3=C(O)c4c(O)ccc(Cl)c4[C@@](C)(O)[C@H]3C[C@@H]12.[Cl-].[Cl-].[Cl-].[Sb+3]	1.8573324964312683	72.00000000000001	1.21059	0.612188	0.598398	0.598398	3.96642	0.378788	0.433603	1.14471	2.37036	0.594193
10025-91-9	ictalurus punctatus		CN(C)[C@@H]1C(=O)/C(=C(/N)O)C(=O)[C@@]2(O)C(=O)C3=C(O)c4c(O)ccc(Cl)c4[C@@](C)(O)[C@H]3C[C@@H]12.[Cl-].[Cl-].[Cl-].[Sb+3]	1.9822712330395684	96	1.38202	0.6112	0.770817	0.770817	5.89952	0.379159	0.433867	1.14429	2.36971	0.594272
10025-91-9	ictalurus punctatus		CN(C)[C@@H]1C(=O)/C(=C(/N)O)C(=O)[C@@]2(O)C(=O)C3=C(O)c4c(O)ccc(Cl)c4[C@@](C)(O)[C@H]3C[C@@H]12.[Cl-].[Cl-].[Cl-].[Sb+3]	1.9822712330395684	96	1.39094	0.6112	0.779735	0.779735	6.02192	0.379159	0.433867	1.14429	2.36971	0.594272
10025-91-9	oncorhynchus mykiss		CN(C)[C@@H]1C(=O)/C(=C(/N)O)C(=O)[C@@]2(O)C(=O)C3=C(O)c4c(O)ccc(Cl)c4[C@@](C)(O)[C@H]3C[C@@H]12.[Cl-].[Cl-].[Cl-].[Sb+3]	2.8273692730538253	672.0000000000001	-0.180456	0.601323	-0.781779	0.781779	6.05033	0.382737	0.436367	1.14012	2.36353	0.594999
10025-91-9	oncorhynchus mykiss		CN(C)[C@@H]1C(=O)/C(=C(/N)O)C(=O)[C@@]2(O)C(=O)C3=C(O)c4c(O)ccc(Cl)c4[C@@](C)(O)[C@H]3C[C@@H]12.[Cl-].[Cl-].[Cl-].[Sb+3]	2.8273692730538253	672.0000000000001	-0.236572	0.601323	-0.837895	0.837895	6.88486	0.382737	0.436367	1.14012	2.36353	0.594999
10025-91-9	oncorhynchus mykiss		CN(C)[C@@H]1C(=O)/C(=C(/N)O)C(=O)[C@@]2(O)C(=O)C3=C(O)c4c(O)ccc(Cl)c4[C@@](C)(O)[C@H]3C[C@@H]12.[Cl-].[Cl-].[Cl-].[Sb+3]	2.8273692730538253	672.0000000000001	-0.236572	0.601323	-0.837895	0.837895	6.88486	0.382737	0.436367	1.14012	2.36353	0.594999
10025-91-9	oncorhynchus mykiss		CN(C)[C@@H]1C(=O)/C(=C(/N)O)C(=O)[C@@]2(O)C(=O)C3=C(O)c4c(O)ccc(Cl)c4[C@@](C)(O)[C@H]3C[C@@H]12.[Cl-].[Cl-].[Cl-].[Sb+3]	2.8273692730538253	672.0000000000001	-0.180456	0.601323	-0.781779	0.781779	6.05033	0.382737	0.436367	1.14012	2.36353	0.594999
10025-91-9	oreochromis mossambicus		CN(C)[C@@H]1C(=O)/C(=C(/N)O)C(=O)[C@@]2(O)C(=O)C3=C(O)c4c(O)ccc(Cl)c4[C@@](C)(O)[C@H]3C[C@@H]12.[Cl-].[Cl-].[Cl-].[Sb+3]	1.9822712330395684	96	1.55023	0.6112	0.939028	0.939028	8.69017	0.379159	0.433867	1.14429	2.36971	0.594272
10025-91-9	oreochromis mossambicus		CN(C)[C@@H]1C(=O)/C(=C(/N)O)C(=O)[C@@]2(O)C(=O)C3=C(O)c4c(O)ccc(Cl)c4[C@@](C)(O)[C@H]3C[C@@H]12.[Cl-].[Cl-].[Cl-].[Sb+3]	1.6812412373755872	47.99999999999999	1.55023	0.613271	0.936957	0.936957	8.64883	0.378381	0.43331	1.14517	2.37108	0.594103
10025-91-9	oreochromis mossambicus		CN(C)[C@@H]1C(=O)/C(=C(/N)O)C(=O)[C@@]2(O)C(=O)C3=C(O)c4c(O)ccc(Cl)c4[C@@](C)(O)[C@H]3C[C@@H]12.[Cl-].[Cl-].[Cl-].[Sb+3]	1.9822712330395684	96	1.27875	0.6112	0.667553	0.667553	4.65108	0.379159	0.433867	1.14429	2.36971	0.594272
10025-91-9	pargus major		CN(C)[C@@H]1C(=O)/C(=C(/N)O)C(=O)[C@@]2(O)C(=O)C3=C(O)c4c(O)ccc(Cl)c4[C@@](C)(O)[C@H]3C[C@@H]12.[Cl-].[Cl-].[Cl-].[Sb+3]	1.380211241711606	24.000000000000007	0.838849	0.614452	0.224397	0.224397	1.67648	0.377937	0.432989	1.14567	2.37187	0.594007
10025-91-9	pargus major		CN(C)[C@@H]1C(=O)/C(=C(/N)O)C(=O)[C@@]2(O)C(=O)C3=C(O)c4c(O)ccc(Cl)c4[C@@](C)(O)[C@H]3C[C@@H]12.[Cl-].[Cl-].[Cl-].[Sb+3]	1.6812412373755872	47.99999999999999	0.838849	0.613271	0.225578	0.225578	1.68104	0.378381	0.43331	1.14517	2.37108	0.594103
10025-91-9	pargus major		CN(C)[C@@H]1C(=O)/C(=C(/N)O)C(=O)[C@@]2(O)C(=O)C3=C(O)c4c(O)ccc(Cl)c4[C@@](C)(O)[C@H]3C[C@@H]12.[Cl-].[Cl-].[Cl-].[Sb+3]	1.8573324964312683	72.00000000000001	0.838849	0.612188	0.226661	0.226661	1.68524	0.378788	0.433603	1.14471	2.37036	0.594193
10025-91-9	pargus major		CN(C)[C@@H]1C(=O)/C(=C(/N)O)C(=O)[C@@]2(O)C(=O)C3=C(O)c4c(O)ccc(Cl)c4[C@@](C)(O)[C@H]3C[C@@H]12.[Cl-].[Cl-].[Cl-].[Sb+3]	1.9822712330395684	96	0.838849	0.6112	0.227649	0.227649	1.68907	0.379159	0.433867	1.14429	2.36971	0.594272
10025-91-9	pargus major		CN(C)[C@@H]1C(=O)/C(=C(/N)O)C(=O)[C@@]2(O)C(=O)C3=C(O)c4c(O)ccc(Cl)c4[C@@](C)(O)[C@H]3C[C@@H]12.[Cl-].[Cl-].[Cl-].[Sb+3]	1.380211241711606	24.000000000000007	1.19033	0.614452	0.57588	0.57588	3.766	0.377937	0.432989	1.14567	2.37187	0.594007
10025-91-9	pargus major		CN(C)[C@@H]1C(=O)/C(=C(/N)O)C(=O)[C@@]2(O)C(=O)C3=C(O)c4c(O)ccc(Cl)c4[C@@](C)(O)[C@H]3C[C@@H]12.[Cl-].[Cl-].[Cl-].[Sb+3]	1.6812412373755872	47.99999999999999	1.19033	0.613271	0.577061	0.577061	3.77625	0.378381	0.43331	1.14517	2.37108	0.594103
10025-91-9	pargus major		CN(C)[C@@H]1C(=O)/C(=C(/N)O)C(=O)[C@@]2(O)C(=O)C3=C(O)c4c(O)ccc(Cl)c4[C@@](C)(O)[C@H]3C[C@@H]12.[Cl-].[Cl-].[Cl-].[Sb+3]	1.8573324964312683	72.00000000000001	1.18184	0.612188	0.569656	0.569656	3.71241	0.378788	0.433603	1.14471	2.37036	0.594193
10025-91-9	pargus major		CN(C)[C@@H]1C(=O)/C(=C(/N)O)C(=O)[C@@]2(O)C(=O)C3=C(O)c4c(O)ccc(Cl)c4[C@@](C)(O)[C@H]3C[C@@H]12.[Cl-].[Cl-].[Cl-].[Sb+3]	1.9822712330395684	96	1.09342	0.6112	0.482221	0.482221	3.03544	0.379159	0.433867	1.14429	2.36971	0.594272
10025-91-9	pargus major		CN(C)[C@@H]1C(=O)/C(=C(/N)O)C(=O)[C@@]2(O)C(=O)C3=C(O)c4c(O)ccc(Cl)c4[C@@](C)(O)[C@H]3C[C@@H]12.[Cl-].[Cl-].[Cl-].[Sb+3]	1.380211241711606	24.000000000000007	-0.031517	0.614452	-0.645969	0.645969	4.42557	0.377937	0.432989	1.14567	2.37187	0.594007
10025-91-9	pargus major		CN(C)[C@@H]1C(=O)/C(=C(/N)O)C(=O)[C@@]2(O)C(=O)C3=C(O)c4c(O)ccc(Cl)c4[C@@](C)(O)[C@H]3C[C@@H]12.[Cl-].[Cl-].[Cl-].[Sb+3]	1.6812412373755872	47.99999999999999	-0.031517	0.613271	-0.644788	0.644788	4.41355	0.378381	0.43331	1.14517	2.37108	0.594103
10025-91-9	pargus major		CN(C)[C@@H]1C(=O)/C(=C(/N)O)C(=O)[C@@]2(O)C(=O)C3=C(O)c4c(O)ccc(Cl)c4[C@@](C)(O)[C@H]3C[C@@H]12.[Cl-].[Cl-].[Cl-].[Sb+3]	1.8573324964312683	72.00000000000001	-0.031517	0.612188	-0.643705	0.643705	4.40256	0.378788	0.433603	1.14471	2.37036	0.594193
10025-91-9	pargus major		CN(C)[C@@H]1C(=O)/C(=C(/N)O)C(=O)[C@@]2(O)C(=O)C3=C(O)c4c(O)ccc(Cl)c4[C@@](C)(O)[C@H]3C[C@@H]12.[Cl-].[Cl-].[Cl-].[Sb+3]	1.9822712330395684	96	-0.031517	0.6112	-0.642717	0.642717	4.39256	0.379159	0.433867	1.14429	2.36971	0.594272
10025-91-9	pimephales promelas		CN(C)[C@@H]1C(=O)/C(=C(/N)O)C(=O)[C@@]2(O)C(=O)C3=C(O)c4c(O)ccc(Cl)c4[C@@](C)(O)[C@H]3C[C@@H]12.[Cl-].[Cl-].[Cl-].[Sb+3]	1.6812412373755872	47.99999999999999	1.24055	0.613271	0.627278	0.627278	4.23915	0.378381	0.43331	1.14517	2.37108	0.594103
10025-91-9	pimephales promelas		CN(C)[C@@H]1C(=O)/C(=C(/N)O)C(=O)[C@@]2(O)C(=O)C3=C(O)c4c(O)ccc(Cl)c4[C@@](C)(O)[C@H]3C[C@@H]12.[Cl-].[Cl-].[Cl-].[Sb+3]	2.2833012287035497	192.00000000000003	1.32222	0.607984	0.714235	0.714235	5.17887	0.38034	0.434697	1.14292	2.36765	0.594514
10025-91-9	pimephales promelas		CN(C)[C@@H]1C(=O)/C(=C(/N)O)C(=O)[C@@]2(O)C(=O)C3=C(O)c4c(O)ccc(Cl)c4[C@@](C)(O)[C@H]3C[C@@H]12.[Cl-].[Cl-].[Cl-].[Sb+3]	1.380211241711606	24.000000000000007	1.31806	0.614452	0.703612	0.703612	5.05373	0.377937	0.432989	1.14567	2.37187	0.594007
10025-91-9	pimephales promelas		CN(C)[C@@H]1C(=O)/C(=C(/N)O)C(=O)[C@@]2(O)C(=O)C3=C(O)c4c(O)ccc(Cl)c4[C@@](C)(O)[C@H]3C[C@@H]12.[Cl-].[Cl-].[Cl-].[Sb+3]	1.9822712330395684	96	0.954242	0.6112	0.343042	0.343042	2.20314	0.379159	0.433867	1.14429	2.36971	0.594272
10025-91-9	pimephales promelas		CN(C)[C@@H]1C(=O)/C(=C(/N)O)C(=O)[C@@]2(O)C(=O)C3=C(O)c4c(O)ccc(Cl)c4[C@@](C)(O)[C@H]3C[C@@H]12.[Cl-].[Cl-].[Cl-].[Sb+3]	1.9822712330395684	96	1.32222	0.6112	0.711019	0.711019	5.14066	0.379159	0.433867	1.14429	2.36971	0.594272
10025-91-9	pimephales promelas		CN(C)[C@@H]1C(=O)/C(=C(/N)O)C(=O)[C@@]2(O)C(=O)C3=C(O)c4c(O)ccc(Cl)c4[C@@](C)(O)[C@H]3C[C@@H]12.[Cl-].[Cl-].[Cl-].[Sb+3]	1.9822712330395684	96	1.15836	0.6112	0.547162	0.547162	3.52503	0.379159	0.433867	1.14429	2.36971	0.594272
10025-91-9	pimephales promelas		CN(C)[C@@H]1C(=O)/C(=C(/N)O)C(=O)[C@@]2(O)C(=O)C3=C(O)c4c(O)ccc(Cl)c4[C@@](C)(O)[C@H]3C[C@@H]12.[Cl-].[Cl-].[Cl-].[Sb+3]	1.9822712330395684	96	1.35603	0.6112	0.744826	0.744826	5.55681	0.379159	0.433867	1.14429	2.36971	0.594272
10025-91-9	pimephales promelas		CN(C)[C@@H]1C(=O)/C(=C(/N)O)C(=O)[C@@]2(O)C(=O)C3=C(O)c4c(O)ccc(Cl)c4[C@@](C)(O)[C@H]3C[C@@H]12.[Cl-].[Cl-].[Cl-].[Sb+3]	2.2833012287035497	192.00000000000003	1.28556	0.607984	0.677573	0.677573	4.75963	0.38034	0.434697	1.14292	2.36765	0.594514
10025-91-9	pimephales promelas		CN(C)[C@@H]1C(=O)/C(=C(/N)O)C(=O)[C@@]2(O)C(=O)C3=C(O)c4c(O)ccc(Cl)c4[C@@](C)(O)[C@H]3C[C@@H]12.[Cl-].[Cl-].[Cl-].[Sb+3]	1.9822712330395684	96	1.23045	0.6112	0.619249	0.619249	4.16149	0.379159	0.433867	1.14429	2.36971	0.594272
10025-91-9	pimephales promelas		CN(C)[C@@H]1C(=O)/C(=C(/N)O)C(=O)[C@@]2(O)C(=O)C3=C(O)c4c(O)ccc(Cl)c4[C@@](C)(O)[C@H]3C[C@@H]12.[Cl-].[Cl-].[Cl-].[Sb+3]	1.380211241711606	24.000000000000007	1.31806	0.614452	0.703612	0.703612	5.05373	0.377937	0.432989	1.14567	2.37187	0.594007
10025-91-9	pimephales promelas		CN(C)[C@@H]1C(=O)/C(=C(/N)O)C(=O)[C@@]2(O)C(=O)C3=C(O)c4c(O)ccc(Cl)c4[C@@](C)(O)[C@H]3C[C@@H]12.[Cl-].[Cl-].[Cl-].[Sb+3]	1.6812412373755872	47.99999999999999	1.24055	0.613271	0.627278	0.627278	4.23915	0.378381	0.43331	1.14517	2.37108	0.594103
10025-91-9	pimephales promelas		CN(C)[C@@H]1C(=O)/C(=C(/N)O)C(=O)[C@@]2(O)C(=O)C3=C(O)c4c(O)ccc(Cl)c4[C@@](C)(O)[C@H]3C[C@@H]12.[Cl-].[Cl-].[Cl-].[Sb+3]	1.9822712330395684	96	1.15836	0.6112	0.547162	0.547162	3.52503	0.379159	0.433867	1.14429	2.36971	0.594272
10025-91-9	pimephales promelas		CN(C)[C@@H]1C(=O)/C(=C(/N)O)C(=O)[C@@]2(O)C(=O)C3=C(O)c4c(O)ccc(Cl)c4[C@@](C)(O)[C@H]3C[C@@H]12.[Cl-].[Cl-].[Cl-].[Sb+3]	1.9822712330395684	96	1.15836	0.6112	0.547162	0.547162	3.52503	0.379159	0.433867	1.14429	2.36971	0.594272
10025-91-9	pimephales promelas		CN(C)[C@@H]1C(=O)/C(=C(/N)O)C(=O)[C@@]2(O)C(=O)C3=C(O)c4c(O)ccc(Cl)c4[C@@](C)(O)[C@H]3C[C@@H]12.[Cl-].[Cl-].[Cl-].[Sb+3]	1.6812412373755872	47.99999999999999	1.24055	0.613271	0.627278	0.627278	4.23915	0.378381	0.43331	1.14517	2.37108	0.594103
10025-91-9	pimephales promelas		CN(C)[C@@H]1C(=O)/C(=C(/N)O)C(=O)[C@@]2(O)C(=O)C3=C(O)c4c(O)ccc(Cl)c4[C@@](C)(O)[C@H]3C[C@@H]12.[Cl-].[Cl-].[Cl-].[Sb+3]	1.380211241711606	24.000000000000007	1.31806	0.614452	0.703612	0.703612	5.05373	0.377937	0.432989	1.14567	2.37187	0.594007
10025-91-9	pimephales promelas		CN(C)[C@@H]1C(=O)/C(=C(/N)O)C(=O)[C@@]2(O)C(=O)C3=C(O)c4c(O)ccc(Cl)c4[C@@](C)(O)[C@H]3C[C@@H]12.[Cl-].[Cl-].[Cl-].[Sb+3]	1.9822712330395684	96	1.34044	0.6112	0.729244	0.729244	5.36098	0.379159	0.433867	1.14429	2.36971	0.594272
10025-91-9	pimephales promelas		CN(C)[C@@H]1C(=O)/C(=C(/N)O)C(=O)[C@@]2(O)C(=O)C3=C(O)c4c(O)ccc(Cl)c4[C@@](C)(O)[C@H]3C[C@@H]12.[Cl-].[Cl-].[Cl-].[Sb+3]	2.2833012287035497	192.00000000000003	1.30535	0.607984	0.697367	0.697367	4.98158	0.38034	0.434697	1.14292	2.36765	0.594514
10025-91-9	pimephales promelas		CN(C)[C@@H]1C(=O)/C(=C(/N)O)C(=O)[C@@]2(O)C(=O)C3=C(O)c4c(O)ccc(Cl)c4[C@@](C)(O)[C@H]3C[C@@H]12.[Cl-].[Cl-].[Cl-].[Sb+3]	1.9822712330395684	96	0.954242	0.6112	0.343042	0.343042	2.20314	0.379159	0.433867	1.14429	2.36971	0.594272
10025-91-9	pimephales promelas		CN(C)[C@@H]1C(=O)/C(=C(/N)O)C(=O)[C@@]2(O)C(=O)C3=C(O)c4c(O)ccc(Cl)c4[C@@](C)(O)[C@H]3C[C@@H]12.[Cl-].[Cl-].[Cl-].[Sb+3]	1.9822712330395684	96	1.23045	0.6112	0.619249	0.619249	4.16149	0.379159	0.433867	1.14429	2.36971	0.594272
10028-18-9	atherinops affinis		[F-].[F-].[Ni+2]	1.9822712330395684	96	1.42423	1.1156	0.308628	0.308628	2.0353	0.435982	0.472799	1.08445	2.43513	0.678528
10028-18-9	carassius auratus		[F-].[F-].[Ni+2]	1.9822712330395684	96	0.992112	1.1156	-0.123489	0.123489	1.32889	0.435982	0.472799	1.08445	2.43513	0.678528
10028-18-9	carassius auratus		[F-].[F-].[Ni+2]	1.380211241711606	24.000000000000007	1.53275	1.11807	0.41468	0.41468	2.59824	0.43452	0.471747	1.08567	2.43765	0.678205
10028-18-9	carassius auratus		[F-].[F-].[Ni+2]	1.6812412373755872	47.99999999999999	1.31175	1.11718	0.194572	0.194572	1.56521	0.435047	0.472126	1.08523	2.43674	0.678322
10028-18-9	catla catla		[F-].[F-].[Ni+2]	1.9822712330395684	96	1.07298	1.1156	-0.0426158	0.0426158	1.1031	0.435982	0.472799	1.08445	2.43513	0.678528
10028-18-9	catla catla		[F-].[F-].[Ni+2]	1.9822712330395684	96	1.1232	1.1156	0.00759757	0.00759757	1.01765	0.435982	0.472799	1.08445	2.43513	0.678528
10028-18-9	catla catla		[F-].[F-].[Ni+2]	1.9822712330395684	96	1.27852	1.1156	0.162925	0.162925	1.45521	0.435982	0.472799	1.08445	2.43513	0.678528
10028-18-9	chelon labrosus		[F-].[F-].[Ni+2]	1.9822712330395684	96	2.07298	1.1156	0.957384	0.957384	9.06534	0.435982	0.472799	1.08445	2.43513	0.678528
10028-18-9	cyprinus carpio		[F-].[F-].[Ni+2]	2.367355921026019	232.99999999999997	0.113943	1.11236	-0.998417	0.998417	9.96362	0.437952	0.474202	1.08277	2.43177	0.67895
10028-18-9	cyprinus carpio		[F-].[F-].[Ni+2]	2.326335860928752	212.0000000000001	0.330414	1.11275	-0.782338	0.782338	6.05812	0.437711	0.474032	1.08298	2.43218	0.678898
10028-18-9	cyprinus carpio		[F-].[F-].[Ni+2]	1.9822712330395684	96	0.789581	1.1156	-0.32602	0.32602	2.11846	0.435982	0.472799	1.08445	2.43513	0.678528
10028-18-9	cyprinus carpio		[F-].[F-].[Ni+2]	2.2648178230095364	184	0.502427	1.11333	-0.610901	0.610901	4.08227	0.437355	0.473779	1.08328	2.43278	0.678822
10028-18-9	cyprinus carpio		[F-].[F-].[Ni+2]	2.4099331233312946	257.00000000000006	-0.124939	1.11195	-1.23689	1.23689	17.2539	0.438207	0.474381	1.08255	2.43135	0.679005
10028-18-9	cyprinus carpio		[F-].[F-].[Ni+2]	1.8573324964312683	72.00000000000001	0.92737	1.11636	-0.188989	0.188989	1.54521	0.435533	0.472476	1.08482	2.4359	0.678429
10028-18-9	cyprinus carpio		[F-].[F-].[Ni+2]	1.9822712330395684	96	0.187521	1.1156	-0.92808	0.92808	8.47383	0.435982	0.472799	1.08445	2.43513	0.678528
10028-18-9	cyprinus carpio		[F-].[F-].[Ni+2]	1.9822712330395684	96	0.361728	1.1156	-0.753873	0.753873	5.67378	0.435982	0.472799	1.08445	2.43513	0.678528
10028-18-9	cyprinus carpio		[F-].[F-].[Ni+2]	1.9822712330395684	96	0.214844	1.1156	-0.900757	0.900757	7.95713	0.435982	0.472799	1.08445	2.43513	0.678528
10028-18-9	cyprinus carpio		[F-].[F-].[Ni+2]	1.9822712330395684	96	0.113943	1.1156	-1.00166	1.00166	10.0382	0.435982	0.472799	1.08445	2.43513	0.678528
10028-18-9	fundulus heteroclitus		[F-].[F-].[Ni+2]	1.9822712330395684	96	2.54407	1.1156	1.42847	1.42847	26.8205	0.435982	0.472799	1.08445	2.43513	0.678528
10028-18-9	lebistes reticulatus		[F-].[F-].[Ni+2]	1.9822712330395684	96	0.64836	1.1156	-0.46724	0.46724	2.93252	0.435982	0.472799	1.08445	2.43513	0.678528
10028-18-9	lebistes reticulatus		[F-].[F-].[Ni+2]	1.6812412373755872	47.99999999999999	0.980458	1.11718	-0.136724	0.136724	1.37001	0.435047	0.472126	1.08523	2.43674	0.678322
10028-18-9	lebistes reticulatus		[F-].[F-].[Ni+2]	1.380211241711606	24.000000000000007	1.26245	1.11807	0.144377	0.144377	1.39437	0.43452	0.471747	1.08567	2.43765	0.678205
10028-18-9	lepomis macrochirus		[F-].[F-].[Ni+2]	1.9822712330395684	96	1.5977	1.1156	0.482095	0.482095	3.03455	0.435982	0.472799	1.08445	2.43513	0.678528
10028-18-9	lepomis macrochirus		[F-].[F-].[Ni+2]	1.9822712330395684	96	0.729165	1.1156	-0.386436	0.386436	2.43465	0.435982	0.472799	1.08445	2.43513	0.678528
10028-18-9	lepomis macrochirus		[F-].[F-].[Ni+2]	1.6812412373755872	47.99999999999999	1.91434	1.11718	0.797161	0.797161	6.26847	0.435047	0.472126	1.08523	2.43674	0.678322
10028-18-9	lepomis macrochirus		[F-].[F-].[Ni+2]	1.9822712330395684	96	0.71433	1.1156	-0.401271	0.401271	2.51925	0.435982	0.472799	1.08445	2.43513	0.678528
10028-18-9	lepomis macrochirus		[F-].[F-].[Ni+2]	1.6812412373755872	47.99999999999999	0.938019	1.11718	-0.179163	0.179163	1.51065	0.435047	0.472126	1.08523	2.43674	0.678322
10028-18-9	lepomis macrochirus		[F-].[F-].[Ni+2]	1.380211241711606	24.000000000000007	1.62014	1.11807	0.502062	0.502062	3.17732	0.43452	0.471747	1.08567	2.43765	0.678205
10028-18-9	lepomis macrochirus		[F-].[F-].[Ni+2]	1.380211241711606	24.000000000000007	1.05308	1.11807	-0.0649961	0.0649961	1.16144	0.43452	0.471747	1.08567	2.43765	0.678205
10028-18-9	lepomis macrochirus		[F-].[F-].[Ni+2]	1.6812412373755872	47.99999999999999	1.2014	1.11718	0.0842155	0.0842155	1.21399	0.435047	0.472126	1.08523	2.43674	0.678322
10028-18-9	lepomis macrochirus		[F-].[F-].[Ni+2]	1.380211241711606	24.000000000000007	2.23045	1.11807	1.11237	1.11237	12.9531	0.43452	0.471747	1.08567	2.43765	0.678205
10028-18-9	lepomis macrochirus		[F-].[F-].[Ni+2]	1.6812412373755872	47.99999999999999	2.0607	1.11718	0.943516	0.943516	8.78044	0.435047	0.472126	1.08523	2.43674	0.678322
10028-18-9	lepomis macrochirus		[F-].[F-].[Ni+2]	1.9822712330395684	96	1.79379	1.1156	0.67819	0.67819	4.76639	0.435982	0.472799	1.08445	2.43513	0.678528
10028-18-9	lepomis macrochirus		[F-].[F-].[Ni+2]	1.380211241711606	24.000000000000007	2.23045	1.11807	1.11237	1.11237	12.9531	0.43452	0.471747	1.08567	2.43765	0.678205
10028-18-9	lepomis macrochirus		[F-].[F-].[Ni+2]	1.6812412373755872	47.99999999999999	2.04139	1.11718	0.924211	0.924211	8.39868	0.435047	0.472126	1.08523	2.43674	0.678322
10028-18-9	lepomis macrochirus		[F-].[F-].[Ni+2]	1.9822712330395684	96	1.78032	1.1156	0.664717	0.664717	4.6208	0.435982	0.472799	1.08445	2.43513	0.678528
10028-18-9	lepomis macrochirus		[F-].[F-].[Ni+2]	1.9822712330395684	96	1.32634	1.1156	0.210735	0.210735	1.62456	0.435982	0.472799	1.08445	2.43513	0.678528
10028-18-9	liza klunzingeri		[F-].[F-].[Ni+2]	1.8573324964312683	72.00000000000001	-2.38007	1.11636	-3.49643	3.49643	3136.4	0.435533	0.472476	1.08482	2.4359	0.678429
10028-18-9	morone saxatilis		[F-].[F-].[Ni+2]	1.9822712330395684	96	0.591065	1.1156	-0.524536	0.524536	3.34608	0.435982	0.472799	1.08445	2.43513	0.678528
10028-18-9	morone saxatilis		[F-].[F-].[Ni+2]	1.9822712330395684	96	1.51851	1.1156	0.402913	0.402913	2.52879	0.435982	0.472799	1.08445	2.43513	0.678528
10028-18-9	morone saxatilis		[F-].[F-].[Ni+2]	1.9822712330395684	96	1.32222	1.1156	0.206619	0.206619	1.60923	0.435982	0.472799	1.08445	2.43513	0.678528
10028-18-9	oncorhynchus kisutch		[F-].[F-].[Ni+2]	1.9822712330395684	96	1.22272	1.1156	0.107116	0.107116	1.27972	0.435982	0.472799	1.08445	2.43513	0.678528
10028-18-9	oncorhynchus kisutch		[F-].[F-].[Ni+2]	1.9822712330395684	96	1.25527	1.1156	0.139672	0.139672	1.37934	0.435982	0.472799	1.08445	2.43513	0.678528
10028-18-9	oncorhynchus mykiss		[F-].[F-].[Ni+2]	1.9822712330395684	96	1.18469	1.1156	0.069091	0.069091	1.17244	0.435982	0.472799	1.08445	2.43513	0.678528
10028-18-9	oncorhynchus mykiss		[F-].[F-].[Ni+2]	1.9822712330395684	96	1.32634	1.1156	0.210735	0.210735	1.62456	0.435982	0.472799	1.08445	2.43513	0.678528
10028-18-9	oncorhynchus mykiss		[F-].[F-].[Ni+2]	1.9822712330395684	96	0.94939	1.1156	-0.16621	0.16621	1.46626	0.435982	0.472799	1.08445	2.43513	0.678528
10028-18-9	oncorhynchus mykiss		[F-].[F-].[Ni+2]	1.9822712330395684	96	1.03743	1.1156	-0.078174	0.078174	1.19722	0.435982	0.472799	1.08445	2.43513	0.678528
10028-18-9	oncorhynchus mykiss		[F-].[F-].[Ni+2]	1.9822712330395684	96	0.908485	1.1156	-0.207115	0.207115	1.61107	0.435982	0.472799	1.08445	2.43513	0.678528
10028-18-9	oncorhynchus mykiss		[F-].[F-].[Ni+2]	1.9822712330395684	96	1.55023	1.1156	0.434628	0.434628	2.72037	0.435982	0.472799	1.08445	2.43513	0.678528
10028-18-9	oncorhynchus mykiss		[F-].[F-].[Ni+2]	1.9822712330395684	96	1.233	1.1156	0.117396	0.117396	1.31038	0.435982	0.472799	1.08445	2.43513	0.678528
10028-18-9	oncorhynchus mykiss		[F-].[F-].[Ni+2]	1.9822712330395684	96	0.891537	1.1156	-0.224063	0.224063	1.67519	0.435982	0.472799	1.08445	2.43513	0.678528
10028-18-9	oncorhynchus mykiss		[F-].[F-].[Ni+2]	1.9822712330395684	96	1	1.1156	-0.1156	0.1156	1.30497	0.435982	0.472799	1.08445	2.43513	0.678528
10028-18-9	oncorhynchus mykiss		[F-].[F-].[Ni+2]	1.9822712330395684	96	1.39967	1.1156	0.284073	0.284073	1.92342	0.435982	0.472799	1.08445	2.43513	0.678528
10028-18-9	oncorhynchus mykiss		[F-].[F-].[Ni+2]	1.380211241711606	24.000000000000007	2.29226	1.11807	1.17418	1.17418	14.9342	0.43452	0.471747	1.08567	2.43765	0.678205
10028-18-9	oncorhynchus mykiss		[F-].[F-].[Ni+2]	1.6812412373755872	47.99999999999999	1.70757	1.11718	0.590389	0.590389	3.89393	0.435047	0.472126	1.08523	2.43674	0.678322
10028-18-9	oncorhynchus mykiss		[F-].[F-].[Ni+2]	1.9822712330395684	96	1.13672	1.1156	0.0211201	0.0211201	1.04983	0.435982	0.472799	1.08445	2.43513	0.678528
10028-18-9	oncorhynchus mykiss		[F-].[F-].[Ni+2]	1.380211241711606	24.000000000000007	2.49415	1.11807	1.37608	1.37608	23.7728	0.43452	0.471747	1.08567	2.43765	0.678205
10028-18-9	oncorhynchus mykiss		[F-].[F-].[Ni+2]	1.6812412373755872	47.99999999999999	1.97451	1.11718	0.85733	0.85733	7.19996	0.435047	0.472126	1.08523	2.43674	0.678322
10028-18-9	oncorhynchus mykiss		[F-].[F-].[Ni+2]	1.9822712330395684	96	1.21219	1.1156	0.0965872	0.0965872	1.24907	0.435982	0.472799	1.08445	2.43513	0.678528
10028-18-9	pimephales promelas		[F-].[F-].[Ni+2]	1.9822712330395684	96	1.62737	1.1156	0.511765	0.511765	3.24912	0.435982	0.472799	1.08445	2.43513	0.678528
10028-18-9	pimephales promelas		[F-].[F-].[Ni+2]	1.9822712330395684	96	0.344392	1.1156	-0.771208	0.771208	5.90484	0.435982	0.472799	1.08445	2.43513	0.678528
10028-18-9	pimephales promelas		[F-].[F-].[Ni+2]	1.9822712330395684	96	0.356026	1.1156	-0.759575	0.759575	5.74877	0.435982	0.472799	1.08445	2.43513	0.678528
10028-18-9	pimephales promelas		[F-].[F-].[Ni+2]	1.9822712330395684	96	1.44716	1.1156	0.331558	0.331558	2.14564	0.435982	0.472799	1.08445	2.43513	0.678528
10028-18-9	pimephales promelas		[F-].[F-].[Ni+2]	1.9822712330395684	96	0.531479	1.1156	-0.584121	0.584121	3.83815	0.435982	0.472799	1.08445	2.43513	0.678528
10028-18-9	pimephales promelas		[F-].[F-].[Ni+2]	1.9822712330395684	96	0.491362	1.1156	-0.624239	0.624239	4.20958	0.435982	0.472799	1.08445	2.43513	0.678528
10028-18-9	pimephales promelas		[F-].[F-].[Ni+2]	1.9822712330395684	96	1.50515	1.1156	0.389549	0.389549	2.45216	0.435982	0.472799	1.08445	2.43513	0.678528
10028-18-9	pimephales promelas		[F-].[F-].[Ni+2]	1.9822712330395684	96	1.43136	1.1156	0.315763	0.315763	2.06901	0.435982	0.472799	1.08445	2.43513	0.678528
10028-18-9	pimephales promelas		[F-].[F-].[Ni+2]	1.9822712330395684	96	1.39794	1.1156	0.28234	0.28234	1.91575	0.435982	0.472799	1.08445	2.43513	0.678528
10028-18-9	pimephales promelas		[F-].[F-].[Ni+2]	1.9822712330395684	96	-0.30103	1.1156	-1.41663	1.41663	26.0994	0.435982	0.472799	1.08445	2.43513	0.678528
10028-18-9	pimephales promelas		[F-].[F-].[Ni+2]	1.9822712330395684	96	0.049218	1.1156	-1.06638	1.06638	11.6515	0.435982	0.472799	1.08445	2.43513	0.678528
10028-18-9	pimephales promelas		[F-].[F-].[Ni+2]	1.9822712330395684	96	0.660865	1.1156	-0.454735	0.454735	2.84928	0.435982	0.472799	1.08445	2.43513	0.678528
10028-18-9	pimephales promelas		[F-].[F-].[Ni+2]	1.9822712330395684	96	1.64836	1.1156	0.53276	0.53276	3.41004	0.435982	0.472799	1.08445	2.43513	0.678528
10028-18-9	pimephales promelas		[F-].[F-].[Ni+2]	1.9822712330395684	96	-0.161151	1.1156	-1.27675	1.27675	18.9126	0.435982	0.472799	1.08445	2.43513	0.678528
10028-18-9	pimephales promelas		[F-].[F-].[Ni+2]	1.9822712330395684	96	-0.455932	1.1156	-1.57153	1.57153	37.2849	0.435982	0.472799	1.08445	2.43513	0.678528
10028-18-9	pimephales promelas		[F-].[F-].[Ni+2]	1.9822712330395684	96	0.225309	1.1156	-0.890291	0.890291	7.76768	0.435982	0.472799	1.08445	2.43513	0.678528
10028-18-9	pimephales promelas		[F-].[F-].[Ni+2]	1.9822712330395684	96	-0.39794	1.1156	-1.51354	1.51354	32.6243	0.435982	0.472799	1.08445	2.43513	0.678528
10028-18-9	pimephales promelas		[F-].[F-].[Ni+2]	1.9822712330395684	96	-0.267606	1.1156	-1.38321	1.38321	24.1661	0.435982	0.472799	1.08445	2.43513	0.678528
10028-18-9	pimephales promelas		[F-].[F-].[Ni+2]	1.9822712330395684	96	0.71433	1.1156	-0.401271	0.401271	2.51925	0.435982	0.472799	1.08445	2.43513	0.678528
10028-18-9	pimephales promelas		[F-].[F-].[Ni+2]	1.9822712330395684	96	-0.346787	1.1156	-1.46239	1.46239	28.9993	0.435982	0.472799	1.08445	2.43513	0.678528
10028-18-9	poecilia reticulata		[F-].[F-].[Ni+2]	1.6812412373755872	47.99999999999999	1.79934	1.11718	0.682159	0.682159	4.81015	0.435047	0.472126	1.08523	2.43674	0.678322
10028-18-9	poecilia reticulata		[F-].[F-].[Ni+2]	1.380211241711606	24.000000000000007	1.97772	1.11807	0.859649	0.859649	7.23851	0.43452	0.471747	1.08567	2.43765	0.678205
10028-18-9	poecilia reticulata		[F-].[F-].[Ni+2]	1.9822712330395684	96	1.5563	1.1156	0.440702	0.440702	2.75868	0.435982	0.472799	1.08445	2.43513	0.678528
10028-18-9	poecilia reticulata		[F-].[F-].[Ni+2]	2.380211241711606	239.99999999999997	1.49346	1.11224	0.381221	0.381221	2.40559	0.438029	0.474256	1.0827	2.43165	0.678966
10028-18-9	poecilia reticulata		[F-].[F-].[Ni+2]	2.225309281725863	168	1.51996	1.11368	0.406275	0.406275	2.54845	0.437136	0.473624	1.08347	2.43315	0.678775
10028-18-9	poecilia reticulata		[F-].[F-].[Ni+2]	1.8573324964312683	72.00000000000001	1.70001	1.11636	0.583652	0.583652	3.834	0.435533	0.472476	1.08482	2.4359	0.678429
10028-18-9	poecilia reticulata		[F-].[F-].[Ni+2]	1.6812412373755872	47.99999999999999	2.31006	1.11718	1.19287	1.19287	15.591	0.435047	0.472126	1.08523	2.43674	0.678322
10028-18-9	poecilia reticulata		[F-].[F-].[Ni+2]	1.380211241711606	24.000000000000007	2.52634	1.11807	1.40826	1.40826	25.6015	0.43452	0.471747	1.08567	2.43765	0.678205
10028-18-9	puntius sophore		[F-].[F-].[Ni+2]	1.9822712330395684	96	1.13258	1.1156	0.0169793	0.0169793	1.03987	0.435982	0.472799	1.08445	2.43513	0.678528
10028-18-9	rasbora daniconius		[F-].[F-].[Ni+2]	1.9822712330395684	96	1.68869	1.1156	0.573086	0.573086	3.74185	0.435982	0.472799	1.08445	2.43513	0.678528
10028-18-9	thymallus arcticus		[F-].[F-].[Ni+2]	1.9822712330395684	96	0.939519	1.1156	-0.176081	0.176081	1.49997	0.435982	0.472799	1.08445	2.43513	0.678528
10028-18-9	thymallus arcticus		[F-].[F-].[Ni+2]	1.9822712330395684	96	0.913814	1.1156	-0.201787	0.201787	1.59143	0.435982	0.472799	1.08445	2.43513	0.678528
10043-35-3	carassius auratus		OB(O)O	2.225309281725863	168	1.66276	2.17756	-0.514807	0.514807	3.27195	0.0630306	0.137625	2.18347	3.87716	0.39597
10043-35-3	carassius auratus		OB(O)O	2.225309281725863	168	1.87506	2.17756	-0.302504	0.302504	2.0068	0.0630306	0.137625	2.18347	3.87716	0.39597
10043-35-3	carassius auratus		OB(O)O	1.8573324964312683	72.00000000000001	2.23045	2.18106	0.0493865	0.0493865	1.12043	0.0627604	0.137252	2.18693	3.88151	0.395494
10043-35-3	carassius auratus		OB(O)O	1.8573324964312683	72.00000000000001	2.25042	2.18106	0.0693576	0.0693576	1.17316	0.0627604	0.137252	2.18693	3.88151	0.395494
10043-35-3	catostomas latipinnis		OB(O)O	1.9822712330395684	96	2.09691	2.18008	-0.0831687	0.0831687	1.21107	0.0628362	0.137357	2.18595	3.88029	0.395628
10043-35-3	catostomus latipinnis		OB(O)O	1.9822712330395684	96	2.09691	2.18008	-0.0831687	0.0831687	1.21107	0.0628362	0.137357	2.18595	3.88029	0.395628
10043-35-3	catostomus latipinnis		OB(O)O	1.6812412373755872	47.99999999999999	2.52763	2.18213	0.3455	0.3455	2.21564	0.0626782	0.137139	2.18798	3.88284	0.395349
10043-35-3	catostomus latipinnis		OB(O)O	1.8573324964312683	72.00000000000001	2.35218	2.18106	0.17112	0.17112	1.48293	0.0627604	0.137252	2.18693	3.88151	0.395494
10043-35-3	gila elegans		OB(O)O	1.9822712330395684	96	2.44716	2.18008	0.267079	0.267079	1.84961	0.0628362	0.137357	2.18595	3.88029	0.395628
10043-35-3	gila elegans		OB(O)O	1.9822712330395684	96	2.44716	2.18008	0.267079	0.267079	1.84961	0.0628362	0.137357	2.18595	3.88029	0.395628
10043-35-3	gila elegans		OB(O)O	1.9822712330395684	96	2.44716	2.18008	0.267079	0.267079	1.84961	0.0628362	0.137357	2.18595	3.88029	0.395628
10043-35-3	ictalurus punctatus		OB(O)O	2.0791812460476247	119.99999999999996	2.34242	2.17917	0.16325	0.16325	1.4563	0.0629062	0.137454	2.18506	3.87916	0.395751
10043-35-3	ictalurus punctatus		OB(O)O	2.334453751150931	216.0000000000001	1.34242	2.1762	-0.833777	0.833777	6.81989	0.0631366	0.137771	2.18211	3.87545	0.396155
10043-35-3	ictalurus punctatus		OB(O)O	2.334453751150931	216.0000000000001	2.19033	2.1762	0.0141315	0.0141315	1.03307	0.0631366	0.137771	2.18211	3.87545	0.396155
10043-35-3	ictalurus punctatus		OB(O)O	2.0791812460476247	119.99999999999996	2.0086	2.17917	-0.170572	0.170572	1.48106	0.0629062	0.137454	2.18506	3.87916	0.395751
10043-35-3	micropterus salmoides		OB(O)O	2.4216039268698317	264.0000000000001	1.96379	2.17504	-0.211253	0.211253	1.6265	0.0632268	0.137895	2.18097	3.87401	0.396313
10043-35-3	oncorhynchus kisutch		OB(O)O	1.9822712330395684	96	2.65031	2.18008	0.470229	0.470229	2.95276	0.0628362	0.137357	2.18595	3.88029	0.395628
10043-35-3	oncorhynchus kisutch		OB(O)O	2.45178643552429	283	2.05308	2.17463	-0.121553	0.121553	1.32298	0.0632587	0.137939	2.18056	3.8735	0.396368
10043-35-3	oncorhynchus kisutch		OB(O)O	1.9822712330395684	96	2.65031	2.18008	0.470229	0.470229	2.95276	0.0628362	0.137357	2.18595	3.88029	0.395628
10043-35-3	oncorhynchus kisutch		OB(O)O	1.9822712330395684	96	2.65031	2.18008	0.470229	0.470229	2.95276	0.0628362	0.137357	2.18595	3.88029	0.395628
10043-35-3	oncorhynchus mykiss		OB(O)O	2.885361220031512	768.0000000000003	2.13988	2.16968	-0.0298057	0.0298057	1.07104	0.0636457	0.138469	2.17562	3.86734	0.397037
10043-35-3	oncorhynchus mykiss		OB(O)O	2.8273692730538253	672.0000000000001	1.84572	2.17014	-0.324421	0.324421	2.11067	0.0636101	0.13842	2.17607	3.8679	0.396975
10043-35-3	oncorhynchus mykiss		OB(O)O	2.8273692730538253	672.0000000000001	2	2.17014	-0.170139	0.170139	1.47958	0.0636101	0.13842	2.17607	3.8679	0.396975
10043-35-3	oncorhynchus mykiss		OB(O)O	1.380211241711606	24.000000000000007	2.17609	2.18329	-0.00720143	0.00720143	1.01672	0.0625891	0.137016	2.18913	3.88428	0.395192
10043-35-3	oncorhynchus mykiss		OB(O)O	2.7604224834232123	576.0000000000003	2	2.17077	-0.170769	0.170769	1.48173	0.0635607	0.138353	2.1767	3.86869	0.39689
10043-35-3	oncorhynchus mykiss		OB(O)O	2.8273692730538253	672.0000000000001	1.89763	2.17014	-0.272512	0.272512	1.87289	0.0636101	0.13842	2.17607	3.8679	0.396975
10043-35-3	pagrus major		OB(O)O	1.9822712330395684	96	2.34242	2.18008	0.162344	0.162344	1.45326	0.0628362	0.137357	2.18595	3.88029	0.395628
10043-35-3	pagrus major		OB(O)O	1.9822712330395684	96	1.87506	2.18008	-0.305017	0.305017	2.01845	0.0628362	0.137357	2.18595	3.88029	0.395628
10043-35-3	pagrus major		OB(O)O	1.9822712330395684	96	2.1038	2.18008	-0.0762751	0.0762751	1.192	0.0628362	0.137357	2.18595	3.88029	0.395628
10043-35-3	pagrus major		OB(O)O	1.9822712330395684	96	2.11059	2.18008	-0.069489	0.069489	1.17352	0.0628362	0.137357	2.18595	3.88029	0.395628
10043-35-3	pagrus major		OB(O)O	1.9822712330395684	96	2.22789	2.18008	0.0478079	0.0478079	1.11637	0.0628362	0.137357	2.18595	3.88029	0.395628
10043-35-3	pagrus major		OB(O)O	1.9822712330395684	96	2.05308	2.18008	-0.127	0.127	1.33968	0.0628362	0.137357	2.18595	3.88029	0.395628
10043-35-3	pagrus major		OB(O)O	1.9822712330395684	96	2.23553	2.18008	0.0554497	0.0554497	1.13619	0.0628362	0.137357	2.18595	3.88029	0.395628
10043-35-3	pagrus major		OB(O)O	1.9822712330395684	96	2.16137	2.18008	-0.0187109	0.0187109	1.04402	0.0628362	0.137357	2.18595	3.88029	0.395628
10043-35-3	pagrus major		OB(O)O	1.9822712330395684	96	2.16732	2.18008	-0.0127614	0.0127614	1.02982	0.0628362	0.137357	2.18595	3.88029	0.395628
10043-35-3	pagrus major		OB(O)O	1.9822712330395684	96	2.28556	2.18008	0.105479	0.105479	1.27491	0.0628362	0.137357	2.18595	3.88029	0.395628
10043-35-3	pagrus major		OB(O)O	1.6812412373755872	47.99999999999999	2.18184	2.18213	-0.000286341	0.000286341	1.00066	0.0626782	0.137139	2.18798	3.88284	0.395349
10043-35-3	pagrus major		OB(O)O	1.9822712330395684	96	1.98677	2.18008	-0.193307	0.193307	1.56066	0.0628362	0.137357	2.18595	3.88029	0.395628
10043-35-3	pagrus major		OB(O)O	1.8573324964312683	72.00000000000001	2.04139	2.18106	-0.13967	0.13967	1.37933	0.0627604	0.137252	2.18693	3.88151	0.395494
10043-35-3	pagrus major		OB(O)O	1.8573324964312683	72.00000000000001	2.24304	2.18106	0.061975	0.061975	1.15339	0.0627604	0.137252	2.18693	3.88151	0.395494
10043-35-3	pagrus major		OB(O)O	1.9822712330395684	96	2.19312	2.18008	0.0130458	0.0130458	1.03049	0.0628362	0.137357	2.18595	3.88029	0.395628
10043-35-3	pagrus major		OB(O)O	1.8573324964312683	72.00000000000001	2.31597	2.18106	0.134907	0.134907	1.36429	0.0627604	0.137252	2.18693	3.88151	0.395494
10043-35-3	pagrus major		OB(O)O	1.8573324964312683	72.00000000000001	1.97313	2.18106	-0.207935	0.207935	1.61412	0.0627604	0.137252	2.18693	3.88151	0.395494
10043-35-3	paralichthys olivaceus		OB(O)O	1.9822712330395684	96	2.25042	2.18008	0.0703413	0.0703413	1.17582	0.0628362	0.137357	2.18595	3.88029	0.395628
10043-35-3	paralichthys olivaceus		OB(O)O	1.9822712330395684	96	2.17898	2.18008	-0.00110173	0.00110173	1.00254	0.0628362	0.137357	2.18595	3.88029	0.395628
10043-35-3	paralichthys olivaceus		OB(O)O	1.8573324964312683	72.00000000000001	2.25042	2.18106	0.0693572	0.0693572	1.17316	0.0627604	0.137252	2.18693	3.88151	0.395494
10043-35-3	paralichthys olivaceus		OB(O)O	1.8573324964312683	72.00000000000001	2.29226	2.18106	0.111193	0.111193	1.29179	0.0627604	0.137252	2.18693	3.88151	0.395494
10043-35-3	paralichthys olivaceus		OB(O)O	1.9822712330395684	96	2.03342	2.18008	-0.146655	0.146655	1.4017	0.0628362	0.137357	2.18595	3.88029	0.395628
10043-35-3	paralichthys olivaceus		OB(O)O	1.9822712330395684	96	2.31597	2.18008	0.135892	0.135892	1.36739	0.0628362	0.137357	2.18595	3.88029	0.395628
10043-35-3	paralichthys olivaceus		OB(O)O	1.8573324964312683	72.00000000000001	2.19033	2.18106	0.00926876	0.00926876	1.02157	0.0627604	0.137252	2.18693	3.88151	0.395494
10043-35-3	paralichthys olivaceus		OB(O)O	1.9822712330395684	96	2.18469	2.18008	0.00461268	0.00461268	1.01068	0.0628362	0.137357	2.18595	3.88029	0.395628
10043-35-3	paralichthys olivaceus		OB(O)O	1.9822712330395684	96	2.4014	2.18008	0.221322	0.221322	1.66465	0.0628362	0.137357	2.18595	3.88029	0.395628
10043-35-3	paralichthys olivaceus		OB(O)O	1.9822712330395684	96	2.54407	2.18008	0.363989	0.363989	2.31201	0.0628362	0.137357	2.18595	3.88029	0.395628
10043-35-3	paralichthys olivaceus		OB(O)O	1.9822712330395684	96	2.25042	2.18008	0.0703413	0.0703413	1.17582	0.0628362	0.137357	2.18595	3.88029	0.395628
10043-35-3	paralichthys olivaceus		OB(O)O	1.9822712330395684	96	2.31387	2.18008	0.133789	0.133789	1.36078	0.0628362	0.137357	2.18595	3.88029	0.395628
10043-35-3	paralichthys olivaceus		OB(O)O	1.9822712330395684	96	2.47567	2.18008	0.295593	0.295593	1.97512	0.0628362	0.137357	2.18595	3.88029	0.395628
10043-35-3	paralichthys olivaceus		OB(O)O	1.8573324964312683	72.00000000000001	2.50515	2.18106	0.324087	0.324087	2.10905	0.0627604	0.137252	2.18693	3.88151	0.395494
10043-35-3	paralichthys olivaceus		OB(O)O	1.8573324964312683	72.00000000000001	2.4183	2.18106	0.237238	0.237238	1.72679	0.0627604	0.137252	2.18693	3.88151	0.395494
10043-35-3	paralichthys olivaceus		OB(O)O	1.9822712330395684	96	2.27875	2.18008	0.0986748	0.0986748	1.25509	0.0628362	0.137357	2.18595	3.88029	0.395628
10043-35-3	paralichthys olivaceus		OB(O)O	1.9822712330395684	96	2.03342	2.18008	-0.146655	0.146655	1.4017	0.0628362	0.137357	2.18595	3.88029	0.395628
10043-35-3	paralichthys olivaceus		OB(O)O	1.8573324964312683	72.00000000000001	2.15836	2.18106	-0.0227005	0.0227005	1.05366	0.0627604	0.137252	2.18693	3.88151	0.395494
10043-35-3	paralichthys olivaceus		OB(O)O	1.8573324964312683	72.00000000000001	2.19866	2.18106	0.0175941	0.0175941	1.04134	0.0627604	0.137252	2.18693	3.88151	0.395494
10043-35-3	paralichthys olivaceus		OB(O)O	1.9822712330395684	96	2.05308	2.18008	-0.127	0.127	1.33968	0.0628362	0.137357	2.18595	3.88029	0.395628
10043-35-3	ptychocheilus lucius		OB(O)O	1.9822712330395684	96	2.4456	2.18008	0.265525	0.265525	1.843	0.0628362	0.137357	2.18595	3.88029	0.395628
10043-35-3	ptychocheilus lucius		OB(O)O	1.9822712330395684	96	2.4456	2.18008	0.265525	0.265525	1.843	0.0628362	0.137357	2.18595	3.88029	0.395628
10043-35-3	xyrauchen texanus		OB(O)O	1.9822712330395684	96	2.36736	2.18008	0.187277	0.187277	1.53914	0.0628362	0.137357	2.18595	3.88029	0.395628
10043-35-3	xyrauchen texanus		OB(O)O	1.9822712330395684	96	2.4456	2.18008	0.265525	0.265525	1.843	0.0628362	0.137357	2.18595	3.88029	0.395628
10043-35-3	xyrauchen texanus		OB(O)O	1.9822712330395684	96	2.36736	2.18008	0.187277	0.187277	1.53914	0.0628362	0.137357	2.18595	3.88029	0.395628
10043-35-3	xyrauchen texanus		OB(O)O	1.9822712330395684	96	2.4456	2.18008	0.265525	0.265525	1.843	0.0628362	0.137357	2.18595	3.88029	0.395628
10124-43-3	cyprinus carpio		O.O.O.O.O.O.O.O=S(=O)([O-])[O-].[Co+2]	1.9822712330395684	96	2.52242	1.48392	1.0385	1.0385	10.927	0.174256	0.270351	1.55146	3.03047	0.54894
10124-43-3	danio rerio		O.O.O.O.O.O.O.O=S(=O)([O-])[O-].[Co+2]	1.9822712330395684	96	1.5563	1.48392	0.0723835	0.0723835	1.18136	0.174256	0.270351	1.55146	3.03047	0.54894
10124-43-3	danio rerio		O.O.O.O.O.O.O.O=S(=O)([O-])[O-].[Co+2]	1.9822712330395684	96	1.93095	1.48392	0.44703	0.44703	2.79917	0.174256	0.270351	1.55146	3.03047	0.54894
10124-43-3	danio rerio		O.O.O.O.O.O.O.O=S(=O)([O-])[O-].[Co+2]	1.9822712330395684	96	1.20358	1.48392	-0.280342	0.280342	1.90696	0.174256	0.270351	1.55146	3.03047	0.54894
10124-43-3	oncorhynchus mykiss		O.O.O.O.O.O.O.O=S(=O)([O-])[O-].[Co+2]	1.9822712330395684	96	0.147985	1.48392	-1.33593	1.33593	21.6737	0.174256	0.270351	1.55146	3.03047	0.54894
10124-43-3	oncorhynchus mykiss		O.O.O.O.O.O.O.O=S(=O)([O-])[O-].[Co+2]	2.1583624920952498	144.00000000000003	-0.283997	1.48247	-1.76646	1.76646	58.4069	0.174619	0.270701	1.55024	3.02854	0.549129
10124-43-3	oncorhynchus mykiss		O.O.O.O.O.O.O.O=S(=O)([O-])[O-].[Co+2]	1.9822712330395684	96	0.179552	1.48392	-1.30437	1.30437	20.1543	0.174256	0.270351	1.55146	3.03047	0.54894
10124-43-3	pimephales promelas		O.O.O.O.O.O.O.O=S(=O)([O-])[O-].[Co+2]	1.9822712330395684	96	0.574031	1.48392	-0.909888	0.909888	8.1262	0.174256	0.270351	1.55146	3.03047	0.54894
10124-43-3	pimephales promelas		O.O.O.O.O.O.O.O=S(=O)([O-])[O-].[Co+2]	1.9822712330395684	96	0.539076	1.48392	-0.944843	0.944843	8.8073	0.174256	0.270351	1.55146	3.03047	0.54894
10124-43-3	pimephales promelas		O.O.O.O.O.O.O.O=S(=O)([O-])[O-].[Co+2]	2.2833012287035497	192.00000000000003	0.434569	1.48123	-1.04667	1.04667	11.1344	0.174927	0.270999	1.54921	3.0269	0.549289
10124-43-3	pimephales promelas		O.O.O.O.O.O.O.O=S(=O)([O-])[O-].[Co+2]	2.2833012287035497	192.00000000000003	0.440909	1.48123	-1.04033	1.04033	10.973	0.174927	0.270999	1.54921	3.0269	0.549289
10124-43-3	pimephales promelas		O.O.O.O.O.O.O.O=S(=O)([O-])[O-].[Co+2]	1.9822712330395684	96	1.68124	1.48392	0.197322	0.197322	1.57515	0.174256	0.270351	1.55146	3.03047	0.54894
10124-43-3	pimephales promelas		O.O.O.O.O.O.O.O=S(=O)([O-])[O-].[Co+2]	1.9822712330395684	96	0.489958	1.48392	-0.993961	0.993961	9.8619	0.174256	0.270351	1.55146	3.03047	0.54894
10124-43-3	pimephales promelas		O.O.O.O.O.O.O.O=S(=O)([O-])[O-].[Co+2]	1.9822712330395684	96	0.557507	1.48392	-0.926412	0.926412	8.44135	0.174256	0.270351	1.55146	3.03047	0.54894
10124-43-3	pimephales promelas		O.O.O.O.O.O.O.O=S(=O)([O-])[O-].[Co+2]	1.9822712330395684	96	0.557507	1.48392	-0.926412	0.926412	8.44135	0.174256	0.270351	1.55146	3.03047	0.54894
10124-43-3	pimephales promelas		O.O.O.O.O.O.O.O=S(=O)([O-])[O-].[Co+2]	2.2833012287035497	192.00000000000003	0.437751	1.48123	-1.04348	1.04348	11.0531	0.174927	0.270999	1.54921	3.0269	0.549289
10124-43-3	pimephales promelas		O.O.O.O.O.O.O.O=S(=O)([O-])[O-].[Co+2]	1.9822712330395684	96	0.513218	1.48392	-0.970701	0.970701	9.34763	0.174256	0.270351	1.55146	3.03047	0.54894
10124-43-3	pimephales promelas		O.O.O.O.O.O.O.O=S(=O)([O-])[O-].[Co+2]	2.225309281725863	168	0.247728	1.48183	-1.2341	1.2341	17.1434	0.174779	0.270856	1.5497	3.02769	0.549212
10124-43-3	pimephales promelas		O.O.O.O.O.O.O.O=S(=O)([O-])[O-].[Co+2]	2.225309281725863	168	0.757396	1.48183	-0.724429	0.724429	5.30187	0.174779	0.270856	1.5497	3.02769	0.549212
10124-43-3	pimephales promelas		O.O.O.O.O.O.O.O=S(=O)([O-])[O-].[Co+2]	2.225309281725863	168	-0.0946359	1.48183	-1.57646	1.57646	37.7104	0.174779	0.270856	1.5497	3.02769	0.549212
10124-43-3	pimephales promelas		O.O.O.O.O.O.O.O=S(=O)([O-])[O-].[Co+2]	2.225309281725863	168	0.301095	1.48183	-1.18073	1.18073	15.1611	0.174779	0.270856	1.5497	3.02769	0.549212
10124-43-3	pimephales promelas		O.O.O.O.O.O.O.O=S(=O)([O-])[O-].[Co+2]	2.225309281725863	168	0.630733	1.48183	-0.851093	0.851093	7.09729	0.174779	0.270856	1.5497	3.02769	0.549212
10124-43-3	pimephales promelas		O.O.O.O.O.O.O.O=S(=O)([O-])[O-].[Co+2]	2.225309281725863	168	-0.142245	1.48183	-1.62407	1.62407	42.0795	0.174779	0.270856	1.5497	3.02769	0.549212
10124-43-3	pimephales promelas		O.O.O.O.O.O.O.O=S(=O)([O-])[O-].[Co+2]	1.9822712330395684	96	0.279895	1.48392	-1.20402	1.20402	15.9965	0.174256	0.270351	1.55146	3.03047	0.54894
10124-43-3	pimephales promelas		O.O.O.O.O.O.O.O=S(=O)([O-])[O-].[Co+2]	2.225309281725863	168	-0.246417	1.48183	-1.72824	1.72824	53.4863	0.174779	0.270856	1.5497	3.02769	0.549212
10124-43-3	pimephales promelas		O.O.O.O.O.O.O.O=S(=O)([O-])[O-].[Co+2]	2.225309281725863	168	-0.0184079	1.48183	-1.50023	1.50023	31.6398	0.174779	0.270856	1.5497	3.02769	0.549212
10124-43-3	pimephales promelas		O.O.O.O.O.O.O.O=S(=O)([O-])[O-].[Co+2]	2.225309281725863	168	0.799685	1.48183	-0.68214	0.68214	4.80995	0.174779	0.270856	1.5497	3.02769	0.549212
10124-43-3	pimephales promelas		O.O.O.O.O.O.O.O=S(=O)([O-])[O-].[Co+2]	2.225309281725863	168	0.339451	1.48183	-1.14237	1.14237	13.8795	0.174779	0.270856	1.5497	3.02769	0.549212
10124-43-3	pimephales promelas		O.O.O.O.O.O.O.O=S(=O)([O-])[O-].[Co+2]	1.9822712330395684	96	1.50786	1.48392	0.0239369	0.0239369	1.05666	0.174256	0.270351	1.55146	3.03047	0.54894
10124-43-3	pimephales promelas		O.O.O.O.O.O.O.O=S(=O)([O-])[O-].[Co+2]	2.225309281725863	168	0.220108	1.48183	-1.26172	1.26172	18.2691	0.174779	0.270856	1.5497	3.02769	0.549212
10124-43-3	pimephales promelas		O.O.O.O.O.O.O.O=S(=O)([O-])[O-].[Co+2]	2.225309281725863	168	0.270399	1.48183	-1.21143	1.21143	16.2714	0.174779	0.270856	1.5497	3.02769	0.549212
10124-43-3	pimephales promelas		O.O.O.O.O.O.O.O=S(=O)([O-])[O-].[Co+2]	1.9822712330395684	96	1.7332	1.48392	0.249278	0.249278	1.77533	0.174256	0.270351	1.55146	3.03047	0.54894
10124-43-3	pimephales promelas		O.O.O.O.O.O.O.O=S(=O)([O-])[O-].[Co+2]	2.225309281725863	168	0.207634	1.48183	-1.27419	1.27419	18.8014	0.174779	0.270856	1.5497	3.02769	0.549212
10124-43-3	pimephales promelas		O.O.O.O.O.O.O.O=S(=O)([O-])[O-].[Co+2]	2.225309281725863	168	0.139564	1.48183	-1.34226	1.34226	21.9918	0.174779	0.270856	1.5497	3.02769	0.549212
10124-43-3	pimephales promelas		O.O.O.O.O.O.O.O=S(=O)([O-])[O-].[Co+2]	2.2833012287035497	192.00000000000003	0.437751	1.48123	-1.04348	1.04348	11.0531	0.174927	0.270999	1.54921	3.0269	0.549289
10124-43-3	pimephales promelas		O.O.O.O.O.O.O.O=S(=O)([O-])[O-].[Co+2]	2.225309281725863	168	-0.236722	1.48183	-1.71855	1.71855	52.3055	0.174779	0.270856	1.5497	3.02769	0.549212
10124-43-3	pimephales promelas		O.O.O.O.O.O.O.O=S(=O)([O-])[O-].[Co+2]	1.9822712330395684	96	0.270912	1.48392	-1.21301	1.21301	16.3308	0.174256	0.270351	1.55146	3.03047	0.54894
10124-43-3	pimephales promelas		O.O.O.O.O.O.O.O=S(=O)([O-])[O-].[Co+2]	1.9822712330395684	96	1.96332	1.48392	0.479396	0.479396	3.01576	0.174256	0.270351	1.55146	3.03047	0.54894
10124-43-3	terapon jarbua		O.O.O.O.O.O.O.O=S(=O)([O-])[O-].[Co+2]	1.9822712330395684	96	1.72016	1.48392	0.23624	0.23624	1.72282	0.174256	0.270351	1.55146	3.03047	0.54894
10124-43-3	therapon jarbua		O.O.O.O.O.O.O.O=S(=O)([O-])[O-].[Co+2]	1.9822712330395684	96	1.72016	1.48392	0.23624	0.23624	1.72282	0.174256	0.270351	1.55146	3.03047	0.54894
10141-05-6	carassius auratus		O=[N+]([O-])[O-].O=[N+]([O-])[O-].[Co+2]	1.9822712330395684	96	1.82478	1.18064	0.644137	0.644137	4.40694	0.252308	0.341069	1.3518	2.71368	0.584485
10141-05-6	carassius auratus		O=[N+]([O-])[O-].O=[N+]([O-])[O-].[Co+2]	2.225309281725863	168	-0.091515	1.17861	-1.27013	1.27013	18.6264	0.253028	0.341687	1.35039	2.71141	0.584767
10141-05-6	carassius auratus		O=[N+]([O-])[O-].O=[N+]([O-])[O-].[Co+2]	1.6812412373755872	47.99999999999999	2.03941	1.18229	0.857121	0.857121	7.1965	0.251722	0.340566	1.35294	2.71554	0.584256
10141-05-6	cyprinus carpio		O=[N+]([O-])[O-].O=[N+]([O-])[O-].[Co+2]	1.6812412373755872	47.99999999999999	2.02119	1.18229	0.838896	0.838896	6.90075	0.251722	0.340566	1.35294	2.71554	0.584256
10141-05-6	cyprinus carpio		O=[N+]([O-])[O-].O=[N+]([O-])[O-].[Co+2]	1.8573324964312683	72.00000000000001	1.95521	1.18143	0.773774	0.773774	5.93983	0.252027	0.340828	1.35235	2.71458	0.584375
10141-05-6	cyprinus carpio		O=[N+]([O-])[O-].O=[N+]([O-])[O-].[Co+2]	1.9822712330395684	96	1.91751	1.18064	0.736866	0.736866	5.4559	0.252308	0.341069	1.3518	2.71368	0.584485
10141-05-6	cyprinus carpio		O=[N+]([O-])[O-].O=[N+]([O-])[O-].[Co+2]	1.9822712330395684	96	2.52242	1.18064	1.34178	1.34178	21.9674	0.252308	0.341069	1.3518	2.71368	0.584485
10141-05-6	danio rerio		O=[N+]([O-])[O-].O=[N+]([O-])[O-].[Co+2]	1.9822712330395684	96	0.629613	1.18064	-0.551026	0.551026	3.55653	0.252308	0.341069	1.3518	2.71368	0.584485
10141-05-6	danio rerio		O=[N+]([O-])[O-].O=[N+]([O-])[O-].[Co+2]	1.9822712330395684	96	1.51749	1.18064	0.336847	0.336847	2.17193	0.252308	0.341069	1.3518	2.71368	0.584485
10141-05-6	danio rerio		O=[N+]([O-])[O-].O=[N+]([O-])[O-].[Co+2]	1.9822712330395684	96	1.20358	1.18064	0.0229374	0.0229374	1.05424	0.252308	0.341069	1.3518	2.71368	0.584485
10141-05-6	danio rerio		O=[N+]([O-])[O-].O=[N+]([O-])[O-].[Co+2]	1.9822712330395684	96	1.93095	1.18064	0.75031	0.75031	5.62742	0.252308	0.341069	1.3518	2.71368	0.584485
10141-05-6	oncorhynchus mykiss		O=[N+]([O-])[O-].O=[N+]([O-])[O-].[Co+2]	2.8273692730538253	672.0000000000001	-0.327902	1.17263	-1.50053	1.50053	31.6615	0.255165	0.34352	1.34627	2.7047	0.585596
10141-05-6	oncorhynchus mykiss		O=[N+]([O-])[O-].O=[N+]([O-])[O-].[Co+2]	1.9822712330395684	96	0.147985	1.18064	-1.03265	1.03265	10.7809	0.252308	0.341069	1.3518	2.71368	0.584485
10141-05-6	oncorhynchus mykiss		O=[N+]([O-])[O-].O=[N+]([O-])[O-].[Co+2]	2.1583624920952498	144.00000000000003	-0.283997	1.17923	-1.46323	1.46323	29.0557	0.252807	0.341498	1.35082	2.71211	0.58468
10141-05-6	oncorhynchus mykiss		O=[N+]([O-])[O-].O=[N+]([O-])[O-].[Co+2]	1.9822712330395684	96	0.179552	1.18064	-1.00109	1.00109	10.0251	0.252308	0.341069	1.3518	2.71368	0.584485
10141-05-6	pimephales promelas		O=[N+]([O-])[O-].O=[N+]([O-])[O-].[Co+2]	1.9822712330395684	96	1.68124	1.18064	0.500602	0.500602	3.16666	0.252308	0.341069	1.3518	2.71368	0.584485
10141-05-6	pimephales promelas		O=[N+]([O-])[O-].O=[N+]([O-])[O-].[Co+2]	2.225309281725863	168	0.757396	1.17861	-0.421218	0.421218	2.63766	0.253028	0.341687	1.35039	2.71141	0.584767
10141-05-6	pimephales promelas		O=[N+]([O-])[O-].O=[N+]([O-])[O-].[Co+2]	2.2833012287035497	192.00000000000003	0.437751	1.17804	-0.740291	0.740291	5.4991	0.253232	0.341862	1.35	2.71077	0.584846
10141-05-6	pimephales promelas		O=[N+]([O-])[O-].O=[N+]([O-])[O-].[Co+2]	1.9822712330395684	96	1.50786	1.18064	0.327217	0.327217	2.1243	0.252308	0.341069	1.3518	2.71368	0.584485
10141-05-6	pimephales promelas		O=[N+]([O-])[O-].O=[N+]([O-])[O-].[Co+2]	2.225309281725863	168	0.630733	1.17861	-0.547881	0.547881	3.53087	0.253028	0.341687	1.35039	2.71141	0.584767
10141-05-6	pimephales promelas		O=[N+]([O-])[O-].O=[N+]([O-])[O-].[Co+2]	1.9822712330395684	96	0.513218	1.18064	-0.667422	0.667422	4.64967	0.252308	0.341069	1.3518	2.71368	0.584485
10141-05-6	pimephales promelas		O=[N+]([O-])[O-].O=[N+]([O-])[O-].[Co+2]	2.225309281725863	168	-0.246417	1.17861	-1.42503	1.42503	26.6092	0.253028	0.341687	1.35039	2.71141	0.584767
10141-05-6	pimephales promelas		O=[N+]([O-])[O-].O=[N+]([O-])[O-].[Co+2]	2.225309281725863	168	0.207634	1.17861	-0.97098	0.97098	9.35362	0.253028	0.341687	1.35039	2.71141	0.584767
10141-05-6	pimephales promelas		O=[N+]([O-])[O-].O=[N+]([O-])[O-].[Co+2]	1.9822712330395684	96	0.270912	1.18064	-0.909728	0.909728	8.12321	0.252308	0.341069	1.3518	2.71368	0.584485
10141-05-6	pimephales promelas		O=[N+]([O-])[O-].O=[N+]([O-])[O-].[Co+2]	2.225309281725863	168	-0.0184079	1.17861	-1.19702	1.19702	15.7406	0.253028	0.341687	1.35039	2.71141	0.584767
10141-05-6	pimephales promelas		O=[N+]([O-])[O-].O=[N+]([O-])[O-].[Co+2]	1.9822712330395684	96	1.7332	1.18064	0.552558	0.552558	3.56909	0.252308	0.341069	1.3518	2.71368	0.584485
10141-05-6	pimephales promelas		O=[N+]([O-])[O-].O=[N+]([O-])[O-].[Co+2]	2.225309281725863	168	0.799685	1.17861	-0.378929	0.378929	2.39292	0.253028	0.341687	1.35039	2.71141	0.584767
10141-05-6	pimephales promelas		O=[N+]([O-])[O-].O=[N+]([O-])[O-].[Co+2]	2.225309281725863	168	0.139564	1.17861	-1.03905	1.03905	10.9408	0.253028	0.341687	1.35039	2.71141	0.584767
10141-05-6	pimephales promelas		O=[N+]([O-])[O-].O=[N+]([O-])[O-].[Co+2]	2.225309281725863	168	0.339451	1.17861	-0.839163	0.839163	6.90498	0.253028	0.341687	1.35039	2.71141	0.584767
10141-05-6	pimephales promelas		O=[N+]([O-])[O-].O=[N+]([O-])[O-].[Co+2]	1.9822712330395684	96	0.279895	1.18064	-0.900744	0.900744	7.95691	0.252308	0.341069	1.3518	2.71368	0.584485
10141-05-6	pimephales promelas		O=[N+]([O-])[O-].O=[N+]([O-])[O-].[Co+2]	2.225309281725863	168	0.270399	1.17861	-0.908215	0.908215	8.09496	0.253028	0.341687	1.35039	2.71141	0.584767
10141-05-6	pimephales promelas		O=[N+]([O-])[O-].O=[N+]([O-])[O-].[Co+2]	1.9822712330395684	96	0.489958	1.18064	-0.690681	0.690681	4.90547	0.252308	0.341069	1.3518	2.71368	0.584485
10141-05-6	pimephales promelas		O=[N+]([O-])[O-].O=[N+]([O-])[O-].[Co+2]	1.9822712330395684	96	1.96332	1.18064	0.782676	0.782676	6.06284	0.252308	0.341069	1.3518	2.71368	0.584485
10141-05-6	pimephales promelas		O=[N+]([O-])[O-].O=[N+]([O-])[O-].[Co+2]	2.225309281725863	168	0.247728	1.17861	-0.930886	0.930886	8.52877	0.253028	0.341687	1.35039	2.71141	0.584767
10141-05-6	pimephales promelas		O=[N+]([O-])[O-].O=[N+]([O-])[O-].[Co+2]	2.225309281725863	168	-0.142245	1.17861	-1.32086	1.32086	20.9344	0.253028	0.341687	1.35039	2.71141	0.584767
10141-05-6	pimephales promelas		O=[N+]([O-])[O-].O=[N+]([O-])[O-].[Co+2]	2.225309281725863	168	-0.0946359	1.17861	-1.27325	1.27325	18.7607	0.253028	0.341687	1.35039	2.71141	0.584767
10141-05-6	pimephales promelas		O=[N+]([O-])[O-].O=[N+]([O-])[O-].[Co+2]	1.9822712330395684	96	0.557507	1.18064	-0.623132	0.623132	4.19887	0.252308	0.341069	1.3518	2.71368	0.584485
10141-05-6	pimephales promelas		O=[N+]([O-])[O-].O=[N+]([O-])[O-].[Co+2]	2.225309281725863	168	0.220108	1.17861	-0.958506	0.958506	9.08879	0.253028	0.341687	1.35039	2.71141	0.584767
10141-05-6	pimephales promelas		O=[N+]([O-])[O-].O=[N+]([O-])[O-].[Co+2]	2.225309281725863	168	0.301095	1.17861	-0.877519	0.877519	7.54256	0.253028	0.341687	1.35039	2.71141	0.584767
10141-05-6	pimephales promelas		O=[N+]([O-])[O-].O=[N+]([O-])[O-].[Co+2]	2.225309281725863	168	-0.236722	1.17861	-1.41534	1.41534	26.0217	0.253028	0.341687	1.35039	2.71141	0.584767
10141-05-6	tilapia nilotica		O=[N+]([O-])[O-].O=[N+]([O-])[O-].[Co+2]	1.9822712330395684	96	1.39794	1.18064	0.217301	0.217301	1.6493	0.252308	0.341069	1.3518	2.71368	0.584485
10294-26-5	2 species;		O=S(=O)(O)O.[Ag+].[Ag+]	2.1583624920952498	144.00000000000003	-2.31876	1.88521	-4.20397	4.20397	15994.6	0.106961	0.193313	1.80732	3.44344	0.472349
10294-26-5	2 species;		O=S(=O)(O)O.[Ag+].[Ag+]	1.9822712330395684	96	-1.62893	1.88693	-3.51586	3.51586	3279.92	0.106734	0.193056	1.80875	3.44553	0.472124
10294-26-5	danio rerio		O=S(=O)(O)O.[Ag+].[Ag+]	1.6812412373755872	47.99999999999999	-1.65758	1.88895	-3.54653	3.54653	3519.91	0.106467	0.192753	1.81044	3.44799	0.471859
10294-26-5	jordanella floridae		O=S(=O)(O)O.[Ag+].[Ag+]	1.9822712330395684	96	-2.03621	1.88693	-3.92314	3.92314	8378.07	0.106734	0.193056	1.80875	3.44553	0.472124
10294-26-5	jordanella floridae		O=S(=O)(O)O.[Ag+].[Ag+]	1.9822712330395684	96	-1.97062	1.88693	-3.85755	3.85755	7203.57	0.106734	0.193056	1.80875	3.44553	0.472124
10294-26-5	oligocottus maculosus		O=S(=O)(O)O.[Ag+].[Ag+]	2.225309281725863	168	-0.924453	1.88446	-2.80891	2.80891	644.033	0.107062	0.193426	1.80668	3.44251	0.472447
10294-26-5	oligocottus maculosus		O=S(=O)(O)O.[Ag+].[Ag+]	1.9822712330395684	96	-0.480172	1.88693	-2.3671	2.3671	232.865	0.106734	0.193056	1.80875	3.44553	0.472124
10294-26-5	oncorhynchus mykiss		O=S(=O)(O)O.[Ag+].[Ag+]	1.9822712330395684	96	-1.89963	1.88693	-3.78656	3.78656	6117.32	0.106734	0.193056	1.80875	3.44553	0.472124
10294-26-5	oncorhynchus mykiss		O=S(=O)(O)O.[Ag+].[Ag+]	1.9822712330395684	96	-1.88606	1.88693	-3.77299	3.77299	5929.09	0.106734	0.193056	1.80875	3.44553	0.472124
10294-26-5	oncorhynchus mykiss		O=S(=O)(O)O.[Ag+].[Ag+]	1.9822712330395684	96	-1.92812	1.88693	-3.81505	3.81505	6532.05	0.106734	0.193056	1.80875	3.44553	0.472124
10294-26-5	oncorhynchus mykiss		O=S(=O)(O)O.[Ag+].[Ag+]	1.9822712330395684	96	-2.18709	1.88693	-4.07402	4.07402	11858.2	0.106734	0.193056	1.80875	3.44553	0.472124
10294-26-5	oncorhynchus mykiss		O=S(=O)(O)O.[Ag+].[Ag+]	1.9822712330395684	96	-1.83268	1.88693	-3.71961	3.71961	5243.41	0.106734	0.193056	1.80875	3.44553	0.472124
10294-26-5	oncorhynchus mykiss		O=S(=O)(O)O.[Ag+].[Ag+]	2.225309281725863	168	-2.04096	1.88446	-3.92541	3.92541	8421.97	0.107062	0.193426	1.80668	3.44251	0.472447
10294-26-5	oncorhynchus mykiss		O=S(=O)(O)O.[Ag+].[Ag+]	1.9822712330395684	96	-2.48149	1.88693	-4.36842	4.36842	23357	0.106734	0.193056	1.80875	3.44553	0.472124
10294-26-5	oncorhynchus mykiss		O=S(=O)(O)O.[Ag+].[Ag+]	1.9822712330395684	96	-1.6038	1.88693	-3.49073	3.49073	3095.51	0.106734	0.193056	1.80875	3.44553	0.472124
10294-26-5	oncorhynchus mykiss		O=S(=O)(O)O.[Ag+].[Ag+]	1.9822712330395684	96	-1.36856	1.88693	-3.25549	3.25549	1800.89	0.106734	0.193056	1.80875	3.44553	0.472124
10294-26-5	oncorhynchus mykiss		O=S(=O)(O)O.[Ag+].[Ag+]	1.9822712330395684	96	-2.44612	1.88693	-4.33305	4.33305	21530.2	0.106734	0.193056	1.80875	3.44553	0.472124
10294-26-5	oncorhynchus mykiss		O=S(=O)(O)O.[Ag+].[Ag+]	1.9822712330395684	96	-2.82974	1.88693	-4.71667	4.71667	52079.9	0.106734	0.193056	1.80875	3.44553	0.472124
10294-26-5	oncorhynchus mykiss		O=S(=O)(O)O.[Ag+].[Ag+]	1.9822712330395684	96	-0.396856	1.88693	-2.28379	2.28379	192.215	0.106734	0.193056	1.80875	3.44553	0.472124
10294-26-5	pimephales promelas		O=S(=O)(O)O.[Ag+].[Ag+]	1.9822712330395684	96	-1.97469	1.88693	-3.86163	3.86163	7271.53	0.106734	0.193056	1.80875	3.44553	0.472124
10294-26-5	pimephales promelas		O=S(=O)(O)O.[Ag+].[Ag+]	1.9822712330395684	96	-1.88606	1.88693	-3.77299	3.77299	5929.09	0.106734	0.193056	1.80875	3.44553	0.472124
10294-26-5	pimephales promelas		O=S(=O)(O)O.[Ag+].[Ag+]	1.9822712330395684	96	-2.04576	1.88693	-3.93269	3.93269	8564.24	0.106734	0.193056	1.80875	3.44553	0.472124
10294-26-5	pimephales promelas		O=S(=O)(O)O.[Ag+].[Ag+]	1.9822712330395684	96	-2.92082	1.88693	-4.80775	4.80775	64231.8	0.106734	0.193056	1.80875	3.44553	0.472124
10294-26-5	pimephales promelas		O=S(=O)(O)O.[Ag+].[Ag+]	1.9822712330395684	96	-2.50864	1.88693	-4.39557	4.39557	24863.9	0.106734	0.193056	1.80875	3.44553	0.472124
10294-26-5	pimephales promelas		O=S(=O)(O)O.[Ag+].[Ag+]	1.9822712330395684	96	-2.22185	1.88693	-4.10878	4.10878	12846.4	0.106734	0.193056	1.80875	3.44553	0.472124
10294-26-5	pimephales promelas		O=S(=O)(O)O.[Ag+].[Ag+]	1.6812412373755872	47.99999999999999	-2.24413	1.88895	-4.13308	4.13308	13585.6	0.106468	0.192753	1.81044	3.44799	0.471859
10294-26-5	pimephales promelas		O=S(=O)(O)O.[Ag+].[Ag+]	1.9822712330395684	96	-2.10791	1.88693	-3.99484	3.99484	9881.82	0.106734	0.193056	1.80875	3.44553	0.472124
10294-26-5	pimephales promelas		O=S(=O)(O)O.[Ag+].[Ag+]	1.9822712330395684	96	-2.70553	1.88693	-4.59247	4.59247	39126	0.106734	0.193056	1.80875	3.44553	0.472124
10294-26-5	pimephales promelas		O=S(=O)(O)O.[Ag+].[Ag+]	1.9822712330395684	96	-1.79588	1.88693	-3.68281	3.68281	4817.38	0.106734	0.193056	1.80875	3.44553	0.472124
10294-26-5	rainbow trout,		O=S(=O)(O)O.[Ag+].[Ag+]	1.9822712330395684	96	-2.03621	1.88693	-3.92314	3.92314	8378.06	0.106734	0.193056	1.80875	3.44553	0.472124
10584-98-2	danio rerio		CCCC[Sn](|[S]CC(=O)OCC(CC)CCCC)(|[S]CC(=O)OCC(CC)CCCC)CCCC	1.9822712330395684	96	1.63347	-1.09613	2.72959	2.72959	536.531	0.50536	0.521972	1.03287	2.19943	0.626071
10584-98-2	danio rerio		CCCC[Sn](|[S]CC(=O)OCC(CC)CCCC)(|[S]CC(=O)OCC(CC)CCCC)CCCC	1.8573324964312683	72.00000000000001	1.63347	-1.09511	2.72858	2.72858	535.28	0.505323	0.521936	1.03287	2.19943	0.626024
10584-98-2	danio rerio		CCCC[Sn](|[S]CC(=O)OCC(CC)CCCC)(|[S]CC(=O)OCC(CC)CCCC)CCCC	1.9822712330395684	96	1.06819	-1.09613	2.16431	2.16431	145.986	0.50536	0.521972	1.03287	2.19943	0.626071
10584-98-2	danio rerio		CCCC[Sn](|[S]CC(=O)OCC(CC)CCCC)(|[S]CC(=O)OCC(CC)CCCC)CCCC	1.8573324964312683	72.00000000000001	1.25285	-1.09511	2.34797	2.34797	222.826	0.505323	0.521936	1.03287	2.19943	0.626024
1066-45-1	oryzias latipes		[Cl]|[Sn](C)(C)C	1.6812412373755872	47.99999999999999	0.749641	0.922497	-0.172856	0.172856	1.48887	0.299891	0.384545	1.28228	2.49959	0.576658
1067-14-7	pleuronectes platessa		[Cl]|[Pb](CC)(CC)CC	1.9822712330395684	96	0.230449	0.537987	-0.307538	0.307538	2.0302	0.128485	0.217175	1.69027	2.83155	0.397766
11128-29-3	catostomas latipinnis		[B].[B].[K+].[K+].[O-2]	1.9822712330395684	96	2.09691	2.07372	0.0231922	0.0231922	1.05485	0.0829537	0.165002	1.98908	3.66357	0.439493
11128-29-3	gila elegans		[B].[B].[K+].[K+].[O-2]	1.9822712330395684	96	2.44716	2.07372	0.37344	0.37344	2.36287	0.0829537	0.165002	1.98908	3.66357	0.439493
11128-29-3	limanda limanda		[B].[B].[K+].[K+].[O-2]	1.9822712330395684	96	1.86923	2.07372	-0.204486	0.204486	1.60135	0.0829537	0.165002	1.98908	3.66357	0.439493
11128-29-3	oncorhynchus kisutch		[B].[B].[K+].[K+].[O-2]	1.9822712330395684	96	2.65031	2.07372	0.57659	0.57659	3.77216	0.0829537	0.165002	1.98908	3.66357	0.439493
11128-29-3	oncorhynchus kisutch		[B].[B].[K+].[K+].[O-2]	2.45178643552429	283	2.05308	2.0683	-0.0152254	0.0152254	1.03568	0.0834936	0.165665	1.98417	3.65701	0.440174
11128-29-3	ptychocheilus lucius		[B].[B].[K+].[K+].[O-2]	1.9822712330395684	96	2.4456	2.07372	0.371886	0.371886	2.35443	0.0829537	0.165002	1.98908	3.66357	0.439493
11128-29-3	xyrauchen texanus		[B].[B].[K+].[K+].[O-2]	1.9822712330395684	96	2.36736	2.07372	0.293638	0.293638	1.96625	0.0829537	0.165002	1.98908	3.66357	0.439493
11128-29-3	xyrauchen texanus		[B].[B].[K+].[K+].[O-2]	1.9822712330395684	96	2.4456	2.07372	0.371886	0.371886	2.35443	0.0829537	0.165002	1.98908	3.66357	0.439493
1118-46-3	oryzias latipes		[Cl]|[Sn](|[Cl])(|[Cl])CCCC	1.6812412373755872	47.99999999999999	1.58084	1.62021	-0.0393755	0.0393755	1.0949	0.0981574	0.181948	1.85363	3.4193	0.440187
1124-19-2	oryzias latipes		[Cl]|[Sn](|[Cl])(|[Cl])c1ccccc1	1.6812412373755872	47.99999999999999	2.03774	2.04905	-0.0113096	0.0113096	1.02638	0.072811	0.153575	2.10922	3.74306	0.421265
1135-99-5	oryzias latipes		[Cl]|[Sn](|[Cl])(c1ccccc1)c2ccccc2	1.6812412373755872	47.99999999999999	1.4857	1.6832	-0.197492	0.197492	1.57577	0.093636	0.179821	1.92042	3.47604	0.445243
12007-92-0	catostomas latipinnis		[Na+].[O-]B([O-])[O-].[O-]B([O-])[O-].[O-]B([O-])[O-].[O-]B([O-])[O-].[O-]B([O-])[O-]	1.9822712330395684	96	2.09691	2.10781	-0.0109007	0.0109007	1.02542	0.0790433	0.160938	2.03607	3.71297	0.436621
12007-92-0	gila elegans		[Na+].[O-]B([O-])[O-].[O-]B([O-])[O-].[O-]B([O-])[O-].[O-]B([O-])[O-].[O-]B([O-])[O-]	1.9822712330395684	96	2.44716	2.10781	0.339347	0.339347	2.18448	0.0790433	0.160938	2.03607	3.71297	0.436621
12007-92-0	limanda limanda		[Na+].[O-]B([O-])[O-].[O-]B([O-])[O-].[O-]B([O-])[O-].[O-]B([O-])[O-].[O-]B([O-])[O-]	1.9822712330395684	96	1.86923	2.10781	-0.238579	0.238579	1.73212	0.0790433	0.160938	2.03607	3.71297	0.436621
12007-92-0	oncorhynchus kisutch		[Na+].[O-]B([O-])[O-].[O-]B([O-])[O-].[O-]B([O-])[O-].[O-]B([O-])[O-].[O-]B([O-])[O-]	1.9822712330395684	96	2.65031	2.10781	0.542497	0.542497	3.48736	0.0790433	0.160938	2.03607	3.71297	0.436621
12007-92-0	oncorhynchus kisutch		[Na+].[O-]B([O-])[O-].[O-]B([O-])[O-].[O-]B([O-])[O-].[O-]B([O-])[O-].[O-]B([O-])[O-]	2.45178643552429	283	2.05308	2.10235	-0.049274	0.049274	1.12014	0.0796052	0.161656	2.03072	3.70624	0.437479
12007-92-0	ptychocheilus lucius		[Na+].[O-]B([O-])[O-].[O-]B([O-])[O-].[O-]B([O-])[O-].[O-]B([O-])[O-].[O-]B([O-])[O-]	1.9822712330395684	96	2.4456	2.10781	0.337793	0.337793	2.17667	0.0790433	0.160938	2.03607	3.71297	0.436621
12007-92-0	xyrauchen texanus		[Na+].[O-]B([O-])[O-].[O-]B([O-])[O-].[O-]B([O-])[O-].[O-]B([O-])[O-].[O-]B([O-])[O-]	1.9822712330395684	96	2.36736	2.10781	0.259545	0.259545	1.8178	0.0790433	0.160938	2.03607	3.71297	0.436621
12007-92-0	xyrauchen texanus		[Na+].[O-]B([O-])[O-].[O-]B([O-])[O-].[O-]B([O-])[O-].[O-]B([O-])[O-].[O-]B([O-])[O-]	1.9822712330395684	96	2.4456	2.10781	0.337793	0.337793	2.17667	0.0790433	0.160938	2.03607	3.71297	0.436621
12016-80-7	cyprinus carpio		O=[Co]O	1.9822712330395684	96	2.52242	1.49009	1.03232	1.03232	10.7727	0.323778	0.390641	1.20651	2.69727	0.663024
12016-80-7	danio rerio		O=[Co]O	1.9822712330395684	96	1.20358	1.49009	-0.286518	0.286518	1.93427	0.323778	0.390641	1.20651	2.69727	0.663024
12016-80-7	danio rerio		O=[Co]O	1.9822712330395684	96	1.93095	1.49009	0.440855	0.440855	2.75965	0.323778	0.390641	1.20651	2.69727	0.663024
12016-80-7	oncorhynchus mykiss		O=[Co]O	2.1583624920952498	144.00000000000003	-0.283997	1.48866	-1.77265	1.77265	59.2453	0.324339	0.391039	1.20565	2.69584	0.663139
12016-80-7	oncorhynchus mykiss		O=[Co]O	1.9822712330395684	96	0.147985	1.49009	-1.34211	1.34211	21.9841	0.323778	0.390641	1.20651	2.69727	0.663024
12016-80-7	oncorhynchus mykiss		O=[Co]O	1.9822712330395684	96	0.179552	1.49009	-1.31054	1.31054	20.4429	0.323778	0.390641	1.20651	2.69727	0.663024
12016-80-7	pimephales promelas		O=[Co]O	1.9822712330395684	96	1.68124	1.49009	0.191147	0.191147	1.55291	0.323778	0.390641	1.20651	2.69727	0.663024
12016-80-7	pimephales promelas		O=[Co]O	2.2833012287035497	192.00000000000003	0.437751	1.48744	-1.04969	1.04969	11.2122	0.324807	0.391373	1.20494	2.69464	0.663234
12016-80-7	pimephales promelas		O=[Co]O	2.225309281725863	168	0.799685	1.48802	-0.68834	0.68834	4.8791	0.324583	0.391213	1.20528	2.69521	0.663189
12016-80-7	pimephales promelas		O=[Co]O	2.225309281725863	168	0.207634	1.48802	-1.28039	1.28039	19.0718	0.324583	0.391213	1.20528	2.69521	0.663189
12016-80-7	pimephales promelas		O=[Co]O	1.9822712330395684	96	1.50786	1.49009	0.0177615	0.0177615	1.04175	0.323778	0.390641	1.20651	2.69727	0.663024
12016-80-7	pimephales promelas		O=[Co]O	1.9822712330395684	96	0.270912	1.49009	-1.21918	1.21918	16.5647	0.323778	0.390641	1.20651	2.69727	0.663024
12016-80-7	pimephales promelas		O=[Co]O	2.225309281725863	168	-0.142245	1.48802	-1.63027	1.63027	42.6845	0.324583	0.391213	1.20528	2.69521	0.663189
12016-80-7	pimephales promelas		O=[Co]O	2.225309281725863	168	0.757396	1.48802	-0.730629	0.730629	5.3781	0.324583	0.391213	1.20528	2.69521	0.663189
12016-80-7	pimephales promelas		O=[Co]O	2.225309281725863	168	0.139564	1.48802	-1.34846	1.34846	22.308	0.324583	0.391213	1.20528	2.69521	0.663189
12016-80-7	pimephales promelas		O=[Co]O	2.225309281725863	168	-0.0946359	1.48802	-1.58266	1.58266	38.2526	0.324583	0.391213	1.20528	2.69521	0.663189
12016-80-7	pimephales promelas		O=[Co]O	1.9822712330395684	96	0.279895	1.49009	-1.2102	1.2102	16.2256	0.323778	0.390641	1.20651	2.69727	0.663024
12016-80-7	pimephales promelas		O=[Co]O	1.9822712330395684	96	0.513218	1.49009	-0.976877	0.976877	9.4815	0.323778	0.390641	1.20651	2.69727	0.663024
12016-80-7	pimephales promelas		O=[Co]O	2.225309281725863	168	0.270399	1.48802	-1.21763	1.21763	16.5054	0.324583	0.391213	1.20528	2.69521	0.663189
12016-80-7	pimephales promelas		O=[Co]O	2.225309281725863	168	-0.236722	1.48802	-1.72475	1.72475	53.0575	0.324583	0.391213	1.20528	2.69521	0.663189
12016-80-7	pimephales promelas		O=[Co]O	1.9822712330395684	96	1.96332	1.49009	0.473221	0.473221	2.97318	0.323778	0.390641	1.20651	2.69727	0.663024
12016-80-7	pimephales promelas		O=[Co]O	1.9822712330395684	96	0.489958	1.49009	-1.00014	1.00014	10.0031	0.323778	0.390641	1.20651	2.69727	0.663024
12016-80-7	pimephales promelas		O=[Co]O	2.225309281725863	168	0.247728	1.48802	-1.2403	1.2403	17.3899	0.324583	0.391213	1.20528	2.69521	0.663189
12016-80-7	pimephales promelas		O=[Co]O	2.225309281725863	168	0.339451	1.48802	-1.14857	1.14857	14.0791	0.324583	0.391213	1.20528	2.69521	0.663189
12016-80-7	pimephales promelas		O=[Co]O	1.9822712330395684	96	0.557507	1.49009	-0.932587	0.932587	8.56224	0.323778	0.390641	1.20651	2.69727	0.663024
12016-80-7	pimephales promelas		O=[Co]O	2.225309281725863	168	0.301095	1.48802	-1.18693	1.18693	15.3791	0.324583	0.391213	1.20528	2.69521	0.663189
12016-80-7	pimephales promelas		O=[Co]O	2.225309281725863	168	-0.246417	1.48802	-1.73444	1.73444	54.2553	0.324583	0.391213	1.20528	2.69521	0.663189
12016-80-7	pimephales promelas		O=[Co]O	2.225309281725863	168	-0.0184079	1.48802	-1.50643	1.50643	32.0947	0.324583	0.391213	1.20528	2.69521	0.663189
12016-80-7	pimephales promelas		O=[Co]O	2.225309281725863	168	0.630733	1.48802	-0.857292	0.857292	7.19933	0.324583	0.391213	1.20528	2.69521	0.663189
12016-80-7	pimephales promelas		O=[Co]O	1.9822712330395684	96	1.7332	1.49009	0.243103	0.243103	1.75026	0.323778	0.390641	1.20651	2.69727	0.663024
12016-80-7	pimephales promelas		O=[Co]O	2.225309281725863	168	0.220108	1.48802	-1.26792	1.26792	18.5318	0.324583	0.391213	1.20528	2.69521	0.663189
12035-72-2	atherinops affinis		S=S=[Ni][Ni][Ni]	1.9822712330395684	96	1.42423	1.08269	0.341539	0.341539	2.19553	0.203766	0.292851	1.43719	2.76767	0.517663
12035-72-2	capoeta fusca		S=S=[Ni][Ni][Ni]	1.9822712330395684	96	1.89209	1.08269	0.809405	0.809405	6.44771	0.203766	0.292851	1.43719	2.76767	0.517663
12035-72-2	capoeta fusca		S=S=[Ni][Ni][Ni]	1.9822712330395684	96	2.10449	1.08269	1.0218	1.0218	10.5147	0.203766	0.292851	1.43719	2.76767	0.517663
12035-72-2	carassius auratus		S=S=[Ni][Ni][Ni]	1.6812412373755872	47.99999999999999	1.31175	1.08427	0.227487	0.227487	1.68845	0.203242	0.292362	1.43849	2.76964	0.517376
12035-72-2	carassius auratus		S=S=[Ni][Ni][Ni]	1.9822712330395684	96	0.992112	1.08269	-0.0905777	0.0905777	1.23191	0.203766	0.292851	1.43719	2.76767	0.517663
12035-72-2	carassius auratus		S=S=[Ni][Ni][Ni]	1.380211241711606	24.000000000000007	1.53275	1.08516	0.447597	0.447597	2.80283	0.202947	0.292087	1.43922	2.77075	0.517213
12035-72-2	catla catla		S=S=[Ni][Ni][Ni]	1.9822712330395684	96	1.07298	1.08269	-0.00970447	0.00970447	1.0226	0.203766	0.292851	1.43719	2.76767	0.517663
12035-72-2	catla catla		S=S=[Ni][Ni][Ni]	1.9822712330395684	96	1.1232	1.08269	0.0405089	0.0405089	1.09776	0.203766	0.292851	1.43719	2.76767	0.517663
12035-72-2	catla catla		S=S=[Ni][Ni][Ni]	1.9822712330395684	96	1.27852	1.08269	0.195836	0.195836	1.56977	0.203766	0.292851	1.43719	2.76767	0.517663
12035-72-2	chelon labrosus		S=S=[Ni][Ni][Ni]	1.9822712330395684	96	2.07298	1.08269	0.990295	0.990295	9.77902	0.203766	0.292851	1.43719	2.76767	0.517663
12035-72-2	cyprinus carpio		S=S=[Ni][Ni][Ni]	1.380211241711606	24.000000000000007	1.58838	1.08516	0.503227	0.503227	3.18586	0.202947	0.292087	1.43922	2.77075	0.517213
12035-72-2	cyprinus carpio		S=S=[Ni][Ni][Ni]	2.4099331233312946	257.00000000000006	-0.124939	1.07899	-1.20393	1.20393	15.9931	0.204971	0.293979	1.43425	2.76316	0.518333
12035-72-2	cyprinus carpio		S=S=[Ni][Ni][Ni]	2.326335860928752	212.0000000000001	0.330414	1.07983	-0.749416	0.749416	5.61586	0.204698	0.293724	1.43491	2.76418	0.518182
12035-72-2	cyprinus carpio		S=S=[Ni][Ni][Ni]	2.367355921026019	232.99999999999997	0.113943	1.07942	-0.96548	0.96548	9.23592	0.204831	0.293848	1.43459	2.76369	0.518255
12035-72-2	cyprinus carpio		S=S=[Ni][Ni][Ni]	1.6812412373755872	47.99999999999999	1.44529	1.08427	0.361026	0.361026	2.29629	0.203242	0.292362	1.43849	2.76964	0.517376
12035-72-2	cyprinus carpio		S=S=[Ni][Ni][Ni]	2.2648178230095364	184	0.502427	1.08042	-0.577992	0.577992	3.78436	0.204507	0.293544	1.43537	2.7649	0.518075
12035-72-2	cyprinus carpio		S=S=[Ni][Ni][Ni]	1.9822712330395684	96	0.789581	1.08269	-0.293108	0.293108	1.96385	0.203766	0.292851	1.43719	2.76767	0.517663
12035-72-2	cyprinus carpio		S=S=[Ni][Ni][Ni]	1.9822712330395684	96	0.187521	1.08269	-0.895168	0.895168	7.8554	0.203766	0.292851	1.43719	2.76767	0.517663
12035-72-2	cyprinus carpio		S=S=[Ni][Ni][Ni]	1.9822712330395684	96	0.214844	1.08269	-0.867845	0.867845	7.37641	0.203766	0.292851	1.43719	2.76767	0.517663
12035-72-2	cyprinus carpio		S=S=[Ni][Ni][Ni]	1.9822712330395684	96	0.113943	1.08269	-0.968746	0.968746	9.30563	0.203766	0.292851	1.43719	2.76767	0.517663
12035-72-2	cyprinus carpio		S=S=[Ni][Ni][Ni]	1.9822712330395684	96	0.361728	1.08269	-0.720961	0.720961	5.2597	0.203766	0.292851	1.43719	2.76767	0.517663
12035-72-2	cyprinus carpio		S=S=[Ni][Ni][Ni]	1.9822712330395684	96	1.16732	1.08269	0.0846282	0.0846282	1.21515	0.203766	0.292851	1.43719	2.76767	0.517663
12035-72-2	cyprinus carpio		S=S=[Ni][Ni][Ni]	1.8573324964312683	72.00000000000001	0.92737	1.08345	-0.156075	0.156075	1.43244	0.203515	0.292616	1.43781	2.76861	0.517525
12035-72-2	cyprinus carpio		S=S=[Ni][Ni][Ni]	1.8573324964312683	72.00000000000001	1.38166	1.08345	0.298211	0.298211	1.98706	0.203515	0.292616	1.43781	2.76861	0.517525
12035-72-2	danio rerio		S=S=[Ni][Ni][Ni]	1.9822712330395684	96	1.51255	1.08269	0.429862	0.429862	2.69068	0.203766	0.292851	1.43719	2.76767	0.517663
12035-72-2	danio rerio		S=S=[Ni][Ni][Ni]	1.9822712330395684	96	-0.229222	1.08269	-1.31191	1.31191	20.5074	0.203766	0.292851	1.43719	2.76767	0.517663
12035-72-2	danio rerio		S=S=[Ni][Ni][Ni]	1.9822712330395684	96	1.11793	1.08269	0.0352447	0.0352447	1.08454	0.203766	0.292851	1.43719	2.76767	0.517663
12035-72-2	fundulus heteroclitus		S=S=[Ni][Ni][Ni]	1.9822712330395684	96	0.843855	1.08269	-0.238834	0.238834	1.73314	0.203766	0.292851	1.43719	2.76767	0.517663
12035-72-2	fundulus heteroclitus		S=S=[Ni][Ni][Ni]	1.9822712330395684	96	1.08991	1.08269	0.00721598	0.00721598	1.01675	0.203766	0.292851	1.43719	2.76767	0.517663
12035-72-2	fundulus heteroclitus		S=S=[Ni][Ni][Ni]	1.9822712330395684	96	2.54407	1.08269	1.46138	1.46138	28.932	0.203766	0.292851	1.43719	2.76767	0.517663
12035-72-2	fundulus heteroclitus		S=S=[Ni][Ni][Ni]	1.9822712330395684	96	1.39445	1.08269	0.311763	0.311763	2.05004	0.203766	0.292851	1.43719	2.76767	0.517663
12035-72-2	fundulus heteroclitus		S=S=[Ni][Ni][Ni]	1.9822712330395684	96	0.431364	1.08269	-0.651325	0.651325	4.48049	0.203766	0.292851	1.43719	2.76767	0.517663
12035-72-2	fundulus heteroclitus		S=S=[Ni][Ni][Ni]	1.9822712330395684	96	1.11727	1.08269	0.0345821	0.0345821	1.08288	0.203766	0.292851	1.43719	2.76767	0.517663
12035-72-2	fundulus heteroclitus		S=S=[Ni][Ni][Ni]	1.9822712330395684	96	1.74273	1.08269	0.660036	0.660036	4.57126	0.203766	0.292851	1.43719	2.76767	0.517663
12035-72-2	fundulus heteroclitus		S=S=[Ni][Ni][Ni]	1.9822712330395684	96	1.65514	1.08269	0.572449	0.572449	3.73637	0.203766	0.292851	1.43719	2.76767	0.517663
12035-72-2	kryptolebias marmoratus		S=S=[Ni][Ni][Ni]	1.9822712330395684	96	1.14301	1.08269	0.0603256	0.0603256	1.14901	0.203766	0.292851	1.43719	2.76767	0.517663
12035-72-2	kryptolebias marmoratus		S=S=[Ni][Ni][Ni]	1.9822712330395684	96	1.82347	1.08269	0.740785	0.740785	5.50535	0.203766	0.292851	1.43719	2.76767	0.517663
12035-72-2	kryptolebias marmoratus		S=S=[Ni][Ni][Ni]	1.9822712330395684	96	0.614897	1.08269	-0.467792	0.467792	2.93624	0.203766	0.292851	1.43719	2.76767	0.517663
12035-72-2	kryptolebias marmoratus		S=S=[Ni][Ni][Ni]	1.9822712330395684	96	1.49693	1.08269	0.41424	0.41424	2.59562	0.203766	0.292851	1.43719	2.76767	0.517663
12035-72-2	kryptolebias marmoratus		S=S=[Ni][Ni][Ni]	1.9822712330395684	96	0.365488	1.08269	-0.717201	0.717201	5.21436	0.203766	0.292851	1.43719	2.76767	0.517663
12035-72-2	kryptolebias marmoratus		S=S=[Ni][Ni][Ni]	1.9822712330395684	96	0.173186	1.08269	-0.909503	0.909503	8.11901	0.203766	0.292851	1.43719	2.76767	0.517663
12035-72-2	kryptolebias marmoratus		S=S=[Ni][Ni][Ni]	1.9822712330395684	96	0.30963	1.08269	-0.773059	0.773059	5.93006	0.203766	0.292851	1.43719	2.76767	0.517663
12035-72-2	lebistes reticulatus		S=S=[Ni][Ni][Ni]	1.6812412373755872	47.99999999999999	0.980458	1.08427	-0.103809	0.103809	1.27001	0.203242	0.292362	1.43849	2.76964	0.517376
12035-72-2	lebistes reticulatus		S=S=[Ni][Ni][Ni]	1.9822712330395684	96	0.64836	1.08269	-0.434329	0.434329	2.7185	0.203766	0.292851	1.43719	2.76767	0.517663
12035-72-2	lebistes reticulatus		S=S=[Ni][Ni][Ni]	1.380211241711606	24.000000000000007	1.26245	1.08516	0.177294	0.177294	1.50416	0.202947	0.292087	1.43922	2.77075	0.517213
12035-72-2	lepomis macrochirus		S=S=[Ni][Ni][Ni]	1.380211241711606	24.000000000000007	1.62014	1.08516	0.534979	0.534979	3.42751	0.202947	0.292087	1.43922	2.77075	0.517213
12035-72-2	lepomis macrochirus		S=S=[Ni][Ni][Ni]	1.6812412373755872	47.99999999999999	1.91434	1.08427	0.830077	0.830077	6.76202	0.203242	0.292362	1.43849	2.76964	0.517376
12035-72-2	lepomis macrochirus		S=S=[Ni][Ni][Ni]	1.6812412373755872	47.99999999999999	0.938019	1.08427	-0.146247	0.146247	1.40038	0.203242	0.292362	1.43849	2.76964	0.517376
12035-72-2	lepomis macrochirus		S=S=[Ni][Ni][Ni]	1.9822712330395684	96	0.71433	1.08269	-0.368359	0.368359	2.33539	0.203766	0.292851	1.43719	2.76767	0.517663
12035-72-2	lepomis macrochirus		S=S=[Ni][Ni][Ni]	1.380211241711606	24.000000000000007	1.05308	1.08516	-0.0320786	0.0320786	1.07666	0.202947	0.292087	1.43922	2.77075	0.517213
12035-72-2	lepomis macrochirus		S=S=[Ni][Ni][Ni]	1.9822712330395684	96	1.5977	1.08269	0.515006	0.515006	3.27345	0.203766	0.292851	1.43719	2.76767	0.517663
12035-72-2	lepomis macrochirus		S=S=[Ni][Ni][Ni]	1.9822712330395684	96	0.729165	1.08269	-0.353524	0.353524	2.25696	0.203766	0.292851	1.43719	2.76767	0.517663
12035-72-2	lepomis macrochirus		S=S=[Ni][Ni][Ni]	1.6812412373755872	47.99999999999999	1.2014	1.08427	0.117131	0.117131	1.30958	0.203242	0.292362	1.43849	2.76964	0.517376
12035-72-2	lepomis macrochirus		S=S=[Ni][Ni][Ni]	1.380211241711606	24.000000000000007	2.23045	1.08516	1.14529	1.14529	13.9731	0.202947	0.292087	1.43922	2.77075	0.517213
12035-72-2	lepomis macrochirus		S=S=[Ni][Ni][Ni]	1.6812412373755872	47.99999999999999	2.0607	1.08427	0.976431	0.976431	9.47177	0.203242	0.292362	1.43849	2.76964	0.517376
12035-72-2	lepomis macrochirus		S=S=[Ni][Ni][Ni]	1.9822712330395684	96	1.32634	1.08269	0.243647	0.243647	1.75245	0.203766	0.292851	1.43719	2.76767	0.517663
12035-72-2	lepomis macrochirus		S=S=[Ni][Ni][Ni]	1.9822712330395684	96	1.79379	1.08269	0.711101	0.711101	5.14163	0.203766	0.292851	1.43719	2.76767	0.517663
12035-72-2	lepomis macrochirus		S=S=[Ni][Ni][Ni]	1.380211241711606	24.000000000000007	2.23045	1.08516	1.14529	1.14529	13.9731	0.202947	0.292087	1.43922	2.77075	0.517213
12035-72-2	lepomis macrochirus		S=S=[Ni][Ni][Ni]	1.6812412373755872	47.99999999999999	2.04139	1.08427	0.957126	0.957126	9.05996	0.203242	0.292362	1.43849	2.76964	0.517376
12035-72-2	lepomis macrochirus		S=S=[Ni][Ni][Ni]	1.9822712330395684	96	1.78032	1.08269	0.697628	0.697628	4.98458	0.203766	0.292851	1.43719	2.76767	0.517663
12035-72-2	liza klunzingeri		S=S=[Ni][Ni][Ni]	1.8573324964312683	72.00000000000001	-2.38007	1.08345	-3.46352	3.46352	2907.49	0.203515	0.292616	1.43781	2.76861	0.517525
12035-72-2	morone saxatilis		S=S=[Ni][Ni][Ni]	1.9822712330395684	96	1.32222	1.08269	0.23953	0.23953	1.73592	0.203766	0.292851	1.43719	2.76767	0.517663
12035-72-2	morone saxatilis		S=S=[Ni][Ni][Ni]	1.9822712330395684	96	0.591065	1.08269	-0.491624	0.491624	3.10188	0.203766	0.292851	1.43719	2.76767	0.517663
12035-72-2	morone saxatilis		S=S=[Ni][Ni][Ni]	1.9822712330395684	96	1.51851	1.08269	0.435825	0.435825	2.72788	0.203766	0.292851	1.43719	2.76767	0.517663
12035-72-2	mugil cephalus		S=S=[Ni][Ni][Ni]	1.9822712330395684	96	1.62552	1.08269	0.542829	0.542829	3.49003	0.203766	0.292851	1.43719	2.76767	0.517663
12035-72-2	mugil cephalus		S=S=[Ni][Ni][Ni]	1.380211241711606	24.000000000000007	1.87169	1.08516	0.786533	0.786533	6.11692	0.202947	0.292086	1.43922	2.77075	0.517213
12035-72-2	mugil cephalus		S=S=[Ni][Ni][Ni]	1.6812412373755872	47.99999999999999	1.77247	1.08427	0.688202	0.688202	4.87755	0.203242	0.292362	1.43849	2.76964	0.517375
12035-72-2	mugil cephalus		S=S=[Ni][Ni][Ni]	1.8573324964312683	72.00000000000001	1.69496	1.08345	0.61151	0.61151	4.088	0.203515	0.292616	1.43781	2.76861	0.517525
12035-72-2	neogobius melanostomus		S=S=[Ni][Ni][Ni]	1.9822712330395684	96	1.39802	1.08269	0.315335	0.315335	2.06697	0.203766	0.292851	1.43719	2.76767	0.517663
12035-72-2	oncorhynchus kisutch		S=S=[Ni][Ni][Ni]	1.9822712330395684	96	1.22272	1.08269	0.140027	0.140027	1.38047	0.203766	0.292851	1.43719	2.76767	0.517663
12035-72-2	oncorhynchus kisutch		S=S=[Ni][Ni][Ni]	1.9822712330395684	96	1.25527	1.08269	0.172583	0.172583	1.48793	0.203766	0.292851	1.43719	2.76767	0.517663
12035-72-2	oncorhynchus mykiss		S=S=[Ni][Ni][Ni]	1.9822712330395684	96	1.55023	1.08269	0.467539	0.467539	2.93453	0.203766	0.292851	1.43719	2.76767	0.517663
12035-72-2	oncorhynchus mykiss		S=S=[Ni][Ni][Ni]	1.9822712330395684	96	1.39967	1.08269	0.316985	0.316985	2.07484	0.203766	0.292851	1.43719	2.76767	0.517663
12035-72-2	oncorhynchus mykiss		S=S=[Ni][Ni][Ni]	1.9822712330395684	96	1.233	1.08269	0.150307	0.150307	1.41354	0.203766	0.292851	1.43719	2.76767	0.517663
12035-72-2	oncorhynchus mykiss		S=S=[Ni][Ni][Ni]	1.9822712330395684	96	0.94939	1.08269	-0.133299	0.133299	1.35925	0.203766	0.292851	1.43719	2.76767	0.517663
12035-72-2	oncorhynchus mykiss		S=S=[Ni][Ni][Ni]	1.9822712330395684	96	1.32634	1.08269	0.243647	0.243647	1.75246	0.203766	0.292851	1.43719	2.76767	0.517663
12035-72-2	oncorhynchus mykiss		S=S=[Ni][Ni][Ni]	1.9822712330395684	96	1.03743	1.08269	-0.0452626	0.0452626	1.10985	0.203766	0.292851	1.43719	2.76767	0.517663
12035-72-2	oncorhynchus mykiss		S=S=[Ni][Ni][Ni]	1.9822712330395684	96	1.7387	1.08269	0.65601	0.65601	4.52908	0.203766	0.292851	1.43719	2.76767	0.517663
12035-72-2	oncorhynchus mykiss		S=S=[Ni][Ni][Ni]	1.9822712330395684	96	0.908485	1.08269	-0.174204	0.174204	1.4935	0.203766	0.292851	1.43719	2.76767	0.517663
12035-72-2	oncorhynchus mykiss		S=S=[Ni][Ni][Ni]	1.9822712330395684	96	0.891537	1.08269	-0.191152	0.191152	1.55293	0.203766	0.292851	1.43719	2.76767	0.517663
12035-72-2	oncorhynchus mykiss		S=S=[Ni][Ni][Ni]	1.9822712330395684	96	1	1.08269	-0.0826891	0.0826891	1.20973	0.203766	0.292851	1.43719	2.76767	0.517663
12035-72-2	oncorhynchus mykiss		S=S=[Ni][Ni][Ni]	1.9822712330395684	96	1.18469	1.08269	0.102002	0.102002	1.26474	0.203766	0.292851	1.43719	2.76767	0.517663
12035-72-2	oncorhynchus mykiss		S=S=[Ni][Ni][Ni]	1.380211241711606	24.000000000000007	2.29226	1.08516	1.2071	1.2071	16.1101	0.202947	0.292086	1.43922	2.77075	0.517213
12035-72-2	oncorhynchus mykiss		S=S=[Ni][Ni][Ni]	1.6812412373755872	47.99999999999999	1.97451	1.08427	0.890245	0.890245	7.76686	0.203242	0.292362	1.43849	2.76964	0.517375
12035-72-2	oncorhynchus mykiss		S=S=[Ni][Ni][Ni]	1.6812412373755872	47.99999999999999	1.70757	1.08427	0.623304	0.623304	4.20053	0.203242	0.292362	1.43849	2.76964	0.517375
12035-72-2	oncorhynchus mykiss		S=S=[Ni][Ni][Ni]	1.9822712330395684	96	1.13672	1.08269	0.0540315	0.0540315	1.13248	0.203766	0.292851	1.43719	2.76767	0.517663
12035-72-2	oncorhynchus mykiss		S=S=[Ni][Ni][Ni]	1.9822712330395684	96	1.21219	1.08269	0.129499	0.129499	1.34741	0.203766	0.292851	1.43719	2.76767	0.517663
12035-72-2	oncorhynchus mykiss		S=S=[Ni][Ni][Ni]	1.380211241711606	24.000000000000007	2.49415	1.08516	1.409	1.409	25.6447	0.202947	0.292086	1.43922	2.77075	0.517213
12035-72-2	pimephales promelas		S=S=[Ni][Ni][Ni]	1.9822712330395684	96	1.39794	1.08269	0.315251	0.315251	2.06657	0.203766	0.292851	1.43719	2.76767	0.517663
12035-72-2	pimephales promelas		S=S=[Ni][Ni][Ni]	1.9822712330395684	96	1.43136	1.08269	0.348675	0.348675	2.2319	0.203766	0.292851	1.43719	2.76767	0.517663
12035-72-2	pimephales promelas		S=S=[Ni][Ni][Ni]	1.9822712330395684	96	0.531479	1.08269	-0.55121	0.55121	3.55803	0.203766	0.292851	1.43719	2.76767	0.517663
12035-72-2	pimephales promelas		S=S=[Ni][Ni][Ni]	1.9822712330395684	96	0.344392	1.08269	-0.738297	0.738297	5.4739	0.203766	0.292851	1.43719	2.76767	0.517663
12035-72-2	pimephales promelas		S=S=[Ni][Ni][Ni]	1.9822712330395684	96	0.356026	1.08269	-0.726663	0.726663	5.32921	0.203766	0.292851	1.43719	2.76767	0.517663
12035-72-2	pimephales promelas		S=S=[Ni][Ni][Ni]	1.9822712330395684	96	-0.161151	1.08269	-1.24384	1.24384	17.5323	0.203766	0.292851	1.43719	2.76767	0.517663
12035-72-2	pimephales promelas		S=S=[Ni][Ni][Ni]	2.0791812460476247	119.99999999999996	-0.221849	1.082	-1.30385	1.30385	20.1301	0.203994	0.293064	1.43663	2.76681	0.517789
12035-72-2	pimephales promelas		S=S=[Ni][Ni][Ni]	1.9822712330395684	96	1.50515	1.08269	0.422461	0.422461	2.64521	0.203766	0.292851	1.43719	2.76767	0.517663
12035-72-2	pimephales promelas		S=S=[Ni][Ni][Ni]	1.9822712330395684	96	-0.346787	1.08269	-1.42948	1.42948	26.8829	0.203766	0.292851	1.43719	2.76767	0.517663
12035-72-2	pimephales promelas		S=S=[Ni][Ni][Ni]	2.225309281725863	168	-0.154902	1.08078	-1.23568	1.23568	17.2062	0.204389	0.293434	1.43566	2.76534	0.518009
12035-72-2	pimephales promelas		S=S=[Ni][Ni][Ni]	1.9822712330395684	96	0.225309	1.08269	-0.85738	0.85738	7.20078	0.203766	0.292851	1.43719	2.76767	0.517663
12035-72-2	pimephales promelas		S=S=[Ni][Ni][Ni]	1.9822712330395684	96	1.44716	1.08269	0.364469	0.364469	2.31456	0.203766	0.292851	1.43719	2.76767	0.517663
12035-72-2	pimephales promelas		S=S=[Ni][Ni][Ni]	1.9822712330395684	96	0.491362	1.08269	-0.591327	0.591327	3.90236	0.203766	0.292851	1.43719	2.76767	0.517663
12035-72-2	pimephales promelas		S=S=[Ni][Ni][Ni]	1.9822712330395684	96	0.660865	1.08269	-0.421824	0.421824	2.64134	0.203766	0.292851	1.43719	2.76767	0.517663
12035-72-2	pimephales promelas		S=S=[Ni][Ni][Ni]	1.9822712330395684	96	0.049218	1.08269	-1.03347	1.03347	10.8012	0.203766	0.292851	1.43719	2.76767	0.517663
12035-72-2	pimephales promelas		S=S=[Ni][Ni][Ni]	1.9822712330395684	96	-0.30103	1.08269	-1.38372	1.38372	24.1946	0.203766	0.292851	1.43719	2.76767	0.517663
12035-72-2	pimephales promelas		S=S=[Ni][Ni][Ni]	1.9822712330395684	96	1.62737	1.08269	0.544677	0.544677	3.50491	0.203766	0.292851	1.43719	2.76767	0.517663
12035-72-2	pimephales promelas		S=S=[Ni][Ni][Ni]	1.9822712330395684	96	-0.455932	1.08269	-1.53862	1.53862	34.5638	0.203766	0.292851	1.43719	2.76767	0.517663
12035-72-2	pimephales promelas		S=S=[Ni][Ni][Ni]	1.9822712330395684	96	1.64836	1.08269	0.565671	0.565671	3.6785	0.203766	0.292851	1.43719	2.76767	0.517663
12035-72-2	pimephales promelas		S=S=[Ni][Ni][Ni]	1.9822712330395684	96	0.71433	1.08269	-0.368359	0.368359	2.33539	0.203766	0.292851	1.43719	2.76767	0.517663
12035-72-2	pimephales promelas		S=S=[Ni][Ni][Ni]	1.9822712330395684	96	-0.39794	1.08269	-1.48063	1.48063	30.2433	0.203766	0.292851	1.43719	2.76767	0.517663
12035-72-2	pimephales promelas		S=S=[Ni][Ni][Ni]	1.9822712330395684	96	-0.267606	1.08269	-1.3503	1.3503	22.4024	0.203766	0.292851	1.43719	2.76767	0.517663
12035-72-2	poecilia reticulata		S=S=[Ni][Ni][Ni]	1.9822712330395684	96	1.19368	1.08269	0.110992	0.110992	1.2912	0.203766	0.292851	1.43719	2.76767	0.517663
12035-72-2	poecilia reticulata		S=S=[Ni][Ni][Ni]	2.380211241711606	239.99999999999997	1.49346	1.07929	0.414163	0.414163	2.59516	0.204873	0.293887	1.43449	2.76353	0.518279
12035-72-2	poecilia reticulata		S=S=[Ni][Ni][Ni]	1.6812412373755872	47.99999999999999	1.79934	1.08427	0.715074	0.715074	5.18889	0.203242	0.292362	1.43849	2.76964	0.517375
12035-72-2	poecilia reticulata		S=S=[Ni][Ni][Ni]	1.6812412373755872	47.99999999999999	2.31006	1.08427	1.22579	1.22579	16.8186	0.203242	0.292362	1.43849	2.76964	0.517375
12035-72-2	poecilia reticulata		S=S=[Ni][Ni][Ni]	1.8573324964312683	72.00000000000001	1.27231	1.08345	0.18886	0.18886	1.54476	0.203515	0.292616	1.43781	2.76861	0.517525
12035-72-2	poecilia reticulata		S=S=[Ni][Ni][Ni]	1.9822712330395684	96	1.5563	1.08269	0.473614	0.473614	2.97587	0.203766	0.292851	1.43719	2.76767	0.517663
12035-72-2	poecilia reticulata		S=S=[Ni][Ni][Ni]	1.8573324964312683	72.00000000000001	1.70001	1.08345	0.616566	0.616566	4.13586	0.203515	0.292616	1.43781	2.76861	0.517525
12035-72-2	poecilia reticulata		S=S=[Ni][Ni][Ni]	2.225309281725863	168	1.51996	1.08078	0.439177	0.439177	2.74902	0.204389	0.293434	1.43566	2.76534	0.518009
12035-72-2	poecilia reticulata		S=S=[Ni][Ni][Ni]	1.380211241711606	24.000000000000007	1.73584	1.08516	0.650681	0.650681	4.47385	0.202947	0.292086	1.43922	2.77075	0.517213
12035-72-2	poecilia reticulata		S=S=[Ni][Ni][Ni]	1.6812412373755872	47.99999999999999	1.47217	1.08427	0.387905	0.387905	2.4429	0.203242	0.292362	1.43849	2.76964	0.517375
12035-72-2	poecilia reticulata		S=S=[Ni][Ni][Ni]	1.380211241711606	24.000000000000007	1.97772	1.08516	0.892567	0.892567	7.80848	0.202947	0.292086	1.43922	2.77075	0.517213
12035-72-2	poecilia reticulata		S=S=[Ni][Ni][Ni]	1.380211241711606	24.000000000000007	2.52634	1.08516	1.44118	1.44118	27.6174	0.202947	0.292086	1.43922	2.77075	0.517213
12035-72-2	puntius sophore		S=S=[Ni][Ni][Ni]	1.9822712330395684	96	1.13258	1.08269	0.0498908	0.0498908	1.12174	0.203766	0.292851	1.43719	2.76767	0.517663
12035-72-2	rasbora daniconius		S=S=[Ni][Ni][Ni]	1.9822712330395684	96	1.68869	1.08269	0.605998	0.605998	4.03643	0.203766	0.292851	1.43719	2.76767	0.517663
12035-72-2	rasbora sumatrana		S=S=[Ni][Ni][Ni]	1.9822712330395684	96	-0.0809219	1.08269	-1.16361	1.16361	14.5751	0.203766	0.292851	1.43719	2.76767	0.517663
12035-72-2	rasbora sumatrana		S=S=[Ni][Ni][Ni]	1.8573324964312683	72.00000000000001	0.0413927	1.08345	-1.04205	1.04205	11.0167	0.203515	0.292616	1.43781	2.76861	0.517525
12035-72-2	rasbora sumatrana		S=S=[Ni][Ni][Ni]	1.6812412373755872	47.99999999999999	0.542825	1.08427	-0.541441	0.541441	3.47889	0.203242	0.292362	1.43849	2.76964	0.517375
12035-72-2	rasbora sumatrana		S=S=[Ni][Ni][Ni]	1.380211241711606	24.000000000000007	0.989005	1.08516	-0.0961524	0.0961524	1.24782	0.202947	0.292086	1.43922	2.77075	0.517213
12035-72-2	thymallus arcticus		S=S=[Ni][Ni][Ni]	1.9822712330395684	96	0.913814	1.08269	-0.168875	0.168875	1.47528	0.203766	0.292851	1.43719	2.76767	0.517663
12035-72-2	thymallus arcticus		S=S=[Ni][Ni][Ni]	1.9822712330395684	96	0.939519	1.08269	-0.14317	0.14317	1.3905	0.203766	0.292851	1.43719	2.76767	0.517663
12036-76-9	clarias lazera		O.O=S(=O)(O)O.[Pb]	1.9822712330395684	96	0.235528	-0.629923	0.865451	0.865451	7.33586	0.719254	0.624465	0.868212	2.08278	0.676156
12036-76-9	micropterus dolomieui		O.O=S(=O)(O)O.[Pb]	1.9822712330395684	96	0.447158	-0.629923	1.07708	1.07708	11.9421	0.719254	0.624465	0.868212	2.08278	0.676156
12036-76-9	oncorhynchus mykiss		O.O=S(=O)(O)O.[Pb]	1.9822712330395684	96	0.0681859	-0.629923	0.698109	0.698109	4.99009	0.719254	0.624465	0.868212	2.08278	0.676156
12036-76-9	oncorhynchus mykiss		O.O=S(=O)(O)O.[Pb]	1.9822712330395684	96	-0.970616	-0.629923	-0.340693	0.340693	2.19126	0.719254	0.624465	0.868212	2.08278	0.676156
12036-76-9	oncorhynchus mykiss		O.O=S(=O)(O)O.[Pb]	1.9822712330395684	96	-0.970616	-0.629923	-0.340693	0.340693	2.19126	0.719254	0.624465	0.868212	2.08278	0.676156
12036-76-9	oreochromis niloticus		O.O=S(=O)(O)O.[Pb]	1.9822712330395684	96	0.332438	-0.629923	0.962361	0.962361	9.16983	0.719254	0.624465	0.868212	2.08278	0.676156
12036-76-9	pimephales promelas		O.O=S(=O)(O)O.[Pb]	1.9822712330395684	96	-2.10237	-0.629923	-1.47245	1.47245	29.6791	0.719254	0.624465	0.868212	2.08278	0.676156
12036-76-9	pimephales promelas		O.O=S(=O)(O)O.[Pb]	1.9822712330395684	96	-0.967784	-0.629923	-0.337862	0.337862	2.17702	0.719254	0.624465	0.868212	2.08278	0.676156
12036-76-9	pimephales promelas		O.O=S(=O)(O)O.[Pb]	1.9822712330395684	96	-1.82391	-0.629923	-1.19399	1.19399	15.631	0.719254	0.624465	0.868212	2.08278	0.676156
12036-76-9	scorpaenichthys marmoratus		O.O=S(=O)(O)O.[Pb]	1.9822712330395684	96	0.176091	-0.629923	0.806014	0.806014	6.39755	0.719254	0.624465	0.868212	2.08278	0.676156
12054-48-7	atherinops affinis		[OH2-].[OH2-].[Ni++]	1.9822712330395684	96	1.42423	1.01716	0.407071	0.407071	2.55312	0.427054	0.46649	1.09234	2.40468	0.65527
12054-48-7	capoeta fusca		[OH2-].[OH2-].[Ni++]	1.9822712330395684	96	2.10449	1.01716	1.08733	1.08733	12.2273	0.427054	0.46649	1.09234	2.40468	0.65527
12054-48-7	capoeta fusca		[OH2-].[OH2-].[Ni++]	1.9822712330395684	96	1.89209	1.01716	0.874938	0.874938	7.49787	0.427054	0.46649	1.09234	2.40468	0.65527
12054-48-7	carassius auratus		[OH2-].[OH2-].[Ni++]	1.9822712330395684	96	0.992112	1.01716	-0.0250455	0.0250455	1.05936	0.427054	0.46649	1.09234	2.40468	0.65527
12054-48-7	carassius auratus		[OH2-].[OH2-].[Ni++]	1.6812412373755872	47.99999999999999	1.31175	1.0187	0.293049	0.293049	1.96358	0.426134	0.465817	1.09312	2.40621	0.655037
12054-48-7	carassius auratus		[OH2-].[OH2-].[Ni++]	1.380211241711606	24.000000000000007	1.53275	1.01958	0.513174	0.513174	3.25967	0.425605	0.465428	1.09357	2.40709	0.6549
12054-48-7	catla catla		[OH2-].[OH2-].[Ni++]	1.9822712330395684	96	1.07298	1.01716	0.0558277	0.0558277	1.13718	0.427054	0.46649	1.09234	2.40468	0.65527
12054-48-7	catla catla		[OH2-].[OH2-].[Ni++]	1.9822712330395684	96	1.27852	1.01716	0.261368	0.261368	1.82544	0.427054	0.46649	1.09234	2.40468	0.65527
12054-48-7	catla catla		[OH2-].[OH2-].[Ni++]	1.9822712330395684	96	1.1232	1.01716	0.106041	0.106041	1.27656	0.427054	0.46649	1.09234	2.40468	0.65527
12054-48-7	chelon labrosus		[OH2-].[OH2-].[Ni++]	1.9822712330395684	96	2.07298	1.01716	1.05583	1.05583	11.3718	0.427054	0.46649	1.09234	2.40468	0.65527
12054-48-7	cyprinus carpio		[OH2-].[OH2-].[Ni++]	2.367355921026019	232.99999999999997	0.113943	1.01398	-0.900033	0.900033	7.94389	0.428946	0.467869	1.09074	2.40156	0.655745
12054-48-7	cyprinus carpio		[OH2-].[OH2-].[Ni++]	2.4099331233312946	257.00000000000006	-0.124939	1.01356	-1.1385	1.1385	13.7561	0.429197	0.468051	1.09053	2.40115	0.655808
12054-48-7	cyprinus carpio		[OH2-].[OH2-].[Ni++]	1.9822712330395684	96	0.361728	1.01716	-0.655429	0.655429	4.52303	0.427054	0.46649	1.09234	2.40468	0.65527
12054-48-7	cyprinus carpio		[OH2-].[OH2-].[Ni++]	1.9822712330395684	96	1.16732	1.01716	0.15016	0.15016	1.41306	0.427054	0.46649	1.09234	2.40468	0.65527
12054-48-7	cyprinus carpio		[OH2-].[OH2-].[Ni++]	1.380211241711606	24.000000000000007	1.58838	1.01958	0.568803	0.568803	3.70513	0.425605	0.465428	1.09357	2.40709	0.6549
12054-48-7	cyprinus carpio		[OH2-].[OH2-].[Ni++]	1.8573324964312683	72.00000000000001	1.38166	1.0179	0.36376	0.36376	2.31079	0.426615	0.46617	1.09272	2.40541	0.65516
12054-48-7	cyprinus carpio		[OH2-].[OH2-].[Ni++]	1.9822712330395684	96	0.214844	1.01716	-0.802313	0.802313	6.34327	0.427054	0.46649	1.09234	2.40468	0.65527
12054-48-7	cyprinus carpio		[OH2-].[OH2-].[Ni++]	1.6812412373755872	47.99999999999999	1.44529	1.0187	0.426588	0.426588	2.67047	0.426134	0.465817	1.09312	2.40621	0.655037
12054-48-7	cyprinus carpio		[OH2-].[OH2-].[Ni++]	2.2648178230095364	184	0.502427	1.01495	-0.512521	0.512521	3.25477	0.428367	0.467447	1.09123	2.40251	0.6556
12054-48-7	cyprinus carpio		[OH2-].[OH2-].[Ni++]	1.9822712330395684	96	0.187521	1.01716	-0.829636	0.829636	6.75517	0.427054	0.46649	1.09234	2.40468	0.65527
12054-48-7	cyprinus carpio		[OH2-].[OH2-].[Ni++]	1.8573324964312683	72.00000000000001	0.92737	1.0179	-0.0905257	0.0905257	1.23176	0.426615	0.46617	1.09272	2.40541	0.65516
12054-48-7	cyprinus carpio		[OH2-].[OH2-].[Ni++]	1.9822712330395684	96	0.113943	1.01716	-0.903214	0.903214	8.00228	0.427054	0.46649	1.09234	2.40468	0.65527
12054-48-7	cyprinus carpio		[OH2-].[OH2-].[Ni++]	2.326335860928752	212.0000000000001	0.330414	1.01437	-0.683959	0.683959	4.83014	0.42871	0.467697	1.09094	2.40195	0.655686
12054-48-7	cyprinus carpio		[OH2-].[OH2-].[Ni++]	1.9822712330395684	96	0.789581	1.01716	-0.227576	0.227576	1.68879	0.427054	0.46649	1.09234	2.40468	0.65527
12054-48-7	danio rerio		[OH2-].[OH2-].[Ni++]	1.9822712330395684	96	1.11793	1.01716	0.100777	0.100777	1.26118	0.427054	0.46649	1.09234	2.40468	0.65527
12054-48-7	danio rerio		[OH2-].[OH2-].[Ni++]	1.9822712330395684	96	1.51255	1.01716	0.495394	0.495394	3.12892	0.427054	0.46649	1.09234	2.40468	0.65527
12054-48-7	danio rerio		[OH2-].[OH2-].[Ni++]	1.9822712330395684	96	-0.229222	1.01716	-1.24638	1.24638	17.6351	0.427054	0.46649	1.09234	2.40468	0.65527
12054-48-7	fundulus heteroclitus		[OH2-].[OH2-].[Ni++]	1.9822712330395684	96	0.431364	1.01716	-0.585793	0.585793	3.85295	0.427054	0.46649	1.09234	2.40468	0.65527
12054-48-7	fundulus heteroclitus		[OH2-].[OH2-].[Ni++]	1.9822712330395684	96	1.11727	1.01716	0.100114	0.100114	1.25926	0.427054	0.46649	1.09234	2.40468	0.65527
12054-48-7	fundulus heteroclitus		[OH2-].[OH2-].[Ni++]	1.9822712330395684	96	2.54407	1.01716	1.52691	1.52691	33.6443	0.427054	0.46649	1.09234	2.40468	0.65527
12054-48-7	fundulus heteroclitus		[OH2-].[OH2-].[Ni++]	1.9822712330395684	96	1.39445	1.01716	0.377295	0.377295	2.38394	0.427054	0.46649	1.09234	2.40468	0.65527
12054-48-7	fundulus heteroclitus		[OH2-].[OH2-].[Ni++]	1.9822712330395684	96	1.08991	1.01716	0.0727482	0.0727482	1.18236	0.427054	0.46649	1.09234	2.40468	0.65527
12054-48-7	fundulus heteroclitus		[OH2-].[OH2-].[Ni++]	1.9822712330395684	96	0.843855	1.01716	-0.173302	0.173302	1.4904	0.427054	0.46649	1.09234	2.40468	0.65527
12054-48-7	fundulus heteroclitus		[OH2-].[OH2-].[Ni++]	1.9822712330395684	96	1.65514	1.01716	0.637982	0.637982	4.34492	0.427054	0.46649	1.09234	2.40468	0.65527
12054-48-7	fundulus heteroclitus		[OH2-].[OH2-].[Ni++]	1.9822712330395684	96	1.74273	1.01716	0.725568	0.725568	5.31579	0.427054	0.46649	1.09234	2.40468	0.65527
12054-48-7	kryptolebias marmoratus		[OH2-].[OH2-].[Ni++]	1.9822712330395684	96	0.614897	1.01716	-0.40226	0.40226	2.52499	0.427054	0.46649	1.09234	2.40468	0.65527
12054-48-7	kryptolebias marmoratus		[OH2-].[OH2-].[Ni++]	1.9822712330395684	96	0.365488	1.01716	-0.651669	0.651669	4.48403	0.427054	0.46649	1.09234	2.40468	0.65527
12054-48-7	kryptolebias marmoratus		[OH2-].[OH2-].[Ni++]	1.9822712330395684	96	1.14301	1.01716	0.125858	0.125858	1.33616	0.427054	0.46649	1.09234	2.40468	0.65527
12054-48-7	kryptolebias marmoratus		[OH2-].[OH2-].[Ni++]	1.9822712330395684	96	1.82347	1.01716	0.806317	0.806317	6.40202	0.427054	0.46649	1.09234	2.40468	0.65527
12054-48-7	kryptolebias marmoratus		[OH2-].[OH2-].[Ni++]	1.9822712330395684	96	1.49693	1.01716	0.479773	0.479773	3.01837	0.427054	0.46649	1.09234	2.40468	0.65527
12054-48-7	kryptolebias marmoratus		[OH2-].[OH2-].[Ni++]	1.9822712330395684	96	0.30963	1.01716	-0.707527	0.707527	5.09949	0.427054	0.46649	1.09234	2.40468	0.65527
12054-48-7	kryptolebias marmoratus		[OH2-].[OH2-].[Ni++]	1.9822712330395684	96	0.173186	1.01716	-0.843971	0.843971	6.98185	0.427054	0.46649	1.09234	2.40468	0.65527
12054-48-7	lebistes reticulatus		[OH2-].[OH2-].[Ni++]	1.6812412373755872	47.99999999999999	0.980458	1.0187	-0.0382469	0.0382469	1.09206	0.426134	0.465817	1.09312	2.40621	0.655037
12054-48-7	lebistes reticulatus		[OH2-].[OH2-].[Ni++]	1.9822712330395684	96	0.64836	1.01716	-0.368797	0.368797	2.33774	0.427054	0.46649	1.09234	2.40468	0.65527
12054-48-7	lebistes reticulatus		[OH2-].[OH2-].[Ni++]	1.380211241711606	24.000000000000007	1.26245	1.01958	0.242871	0.242871	1.74933	0.425605	0.465428	1.09357	2.40709	0.6549
12054-48-7	lepomis macrochirus		[OH2-].[OH2-].[Ni++]	1.9822712330395684	96	0.71433	1.01716	-0.302827	0.302827	2.00829	0.427054	0.46649	1.09234	2.40468	0.65527
12054-48-7	lepomis macrochirus		[OH2-].[OH2-].[Ni++]	1.9822712330395684	96	1.5977	1.01716	0.580538	0.580538	3.80661	0.427054	0.46649	1.09234	2.40468	0.65527
12054-48-7	lepomis macrochirus		[OH2-].[OH2-].[Ni++]	1.380211241711606	24.000000000000007	1.05308	1.01958	0.0334979	0.0334979	1.08018	0.425605	0.465427	1.09357	2.40709	0.6549
12054-48-7	lepomis macrochirus		[OH2-].[OH2-].[Ni++]	1.9822712330395684	96	0.729165	1.01716	-0.287992	0.287992	1.94085	0.427054	0.466491	1.09234	2.40468	0.65527
12054-48-7	lepomis macrochirus		[OH2-].[OH2-].[Ni++]	1.6812412373755872	47.99999999999999	1.91434	1.0187	0.895638	0.895638	7.86391	0.426134	0.465817	1.09312	2.40621	0.655037
12054-48-7	lepomis macrochirus		[OH2-].[OH2-].[Ni++]	1.6812412373755872	47.99999999999999	0.938019	1.0187	-0.0806857	0.0806857	1.20416	0.426134	0.465817	1.09312	2.40621	0.655037
12054-48-7	lepomis macrochirus		[OH2-].[OH2-].[Ni++]	1.380211241711606	24.000000000000007	1.62014	1.01958	0.600556	0.600556	3.98617	0.425605	0.465427	1.09357	2.40709	0.6549
12054-48-7	lepomis macrochirus		[OH2-].[OH2-].[Ni++]	1.6812412373755872	47.99999999999999	1.2014	1.0187	0.182692	0.182692	1.52297	0.426134	0.465817	1.09312	2.40621	0.655037
12054-48-7	lepomis macrochirus		[OH2-].[OH2-].[Ni++]	1.380211241711606	24.000000000000007	2.23045	1.01958	1.21087	1.21087	16.2506	0.425605	0.465427	1.09357	2.40709	0.6549
12054-48-7	lepomis macrochirus		[OH2-].[OH2-].[Ni++]	1.6812412373755872	47.99999999999999	2.04139	1.0187	1.02269	1.02269	10.5363	0.426134	0.465817	1.09312	2.40621	0.655037
12054-48-7	lepomis macrochirus		[OH2-].[OH2-].[Ni++]	1.9822712330395684	96	1.32634	1.01716	0.309179	0.309179	2.03788	0.427054	0.466491	1.09234	2.40468	0.65527
12054-48-7	lepomis macrochirus		[OH2-].[OH2-].[Ni++]	1.6812412373755872	47.99999999999999	2.0607	1.0187	1.04199	1.04199	11.0152	0.426134	0.465817	1.09312	2.40621	0.655037
12054-48-7	lepomis macrochirus		[OH2-].[OH2-].[Ni++]	1.380211241711606	24.000000000000007	2.23045	1.01958	1.21087	1.21087	16.2506	0.425605	0.465427	1.09357	2.40709	0.6549
12054-48-7	lepomis macrochirus		[OH2-].[OH2-].[Ni++]	1.9822712330395684	96	1.79379	1.01716	0.776634	0.776634	5.97907	0.427054	0.466491	1.09234	2.40468	0.65527
12054-48-7	lepomis macrochirus		[OH2-].[OH2-].[Ni++]	1.9822712330395684	96	1.78032	1.01716	0.763161	0.763161	5.79643	0.427054	0.466491	1.09234	2.40468	0.65527
12054-48-7	liza klunzingeri		[OH2-].[OH2-].[Ni++]	1.8573324964312683	72.00000000000001	-2.38007	1.0179	-3.39797	3.39797	2500.16	0.426615	0.46617	1.09272	2.40541	0.65516
12054-48-7	morone saxatilis		[OH2-].[OH2-].[Ni++]	1.9822712330395684	96	1.51851	1.01716	0.501357	0.501357	3.17218	0.427054	0.466491	1.09234	2.40468	0.65527
12054-48-7	morone saxatilis		[OH2-].[OH2-].[Ni++]	1.9822712330395684	96	1.32222	1.01716	0.305063	0.305063	2.01866	0.427054	0.466491	1.09234	2.40468	0.65527
12054-48-7	morone saxatilis		[OH2-].[OH2-].[Ni++]	1.9822712330395684	96	0.591065	1.01716	-0.426092	0.426092	2.66742	0.427054	0.466491	1.09234	2.40468	0.65527
12054-48-7	mugil cephalus		[OH2-].[OH2-].[Ni++]	1.6812412373755872	47.99999999999999	1.77247	1.0187	0.753764	0.753764	5.67236	0.426134	0.465817	1.09312	2.40621	0.655037
12054-48-7	mugil cephalus		[OH2-].[OH2-].[Ni++]	1.8573324964312683	72.00000000000001	1.69496	1.0179	0.67706	0.67706	4.75401	0.426615	0.46617	1.09272	2.40541	0.65516
12054-48-7	mugil cephalus		[OH2-].[OH2-].[Ni++]	1.9822712330395684	96	1.62552	1.01716	0.608361	0.608361	4.05846	0.427054	0.466491	1.09234	2.40468	0.65527
12054-48-7	mugil cephalus		[OH2-].[OH2-].[Ni++]	1.380211241711606	24.000000000000007	1.87169	1.01958	0.852109	0.852109	7.11392	0.425605	0.465427	1.09357	2.40709	0.6549
12054-48-7	neogobius melanostomus		[OH2-].[OH2-].[Ni++]	1.9822712330395684	96	0.99391	1.01716	-0.0232469	0.0232469	1.05499	0.427054	0.466491	1.09234	2.40468	0.65527
12054-48-7	oncorhynchus kisutch		[OH2-].[OH2-].[Ni++]	1.9822712330395684	96	1.22272	1.01716	0.20556	0.20556	1.60531	0.427054	0.466491	1.09234	2.40468	0.65527
12054-48-7	oncorhynchus kisutch		[OH2-].[OH2-].[Ni++]	1.9822712330395684	96	1.25527	1.01716	0.238116	0.238116	1.73028	0.427054	0.466491	1.09234	2.40468	0.65527
12054-48-7	oncorhynchus mykiss		[OH2-].[OH2-].[Ni++]	1.9822712330395684	96	0.908485	1.01716	-0.108672	0.108672	1.28432	0.427054	0.466491	1.09234	2.40468	0.65527
12054-48-7	oncorhynchus mykiss		[OH2-].[OH2-].[Ni++]	1.9822712330395684	96	1.03743	1.01716	0.0202698	0.0202698	1.04778	0.427054	0.466491	1.09234	2.40468	0.65527
12054-48-7	oncorhynchus mykiss		[OH2-].[OH2-].[Ni++]	1.9822712330395684	96	1.33458	1.01716	0.317428	0.317428	2.07696	0.427054	0.466491	1.09234	2.40468	0.65527
12054-48-7	oncorhynchus mykiss		[OH2-].[OH2-].[Ni++]	1.9822712330395684	96	0.94939	1.01716	-0.0677667	0.0677667	1.16887	0.427054	0.466491	1.09234	2.40468	0.65527
12054-48-7	oncorhynchus mykiss		[OH2-].[OH2-].[Ni++]	1.9822712330395684	96	1.55023	1.01716	0.533072	0.533072	3.41249	0.427054	0.466491	1.09234	2.40468	0.65527
12054-48-7	oncorhynchus mykiss		[OH2-].[OH2-].[Ni++]	1.9822712330395684	96	1	1.01716	-0.0171567	0.0171567	1.0403	0.427054	0.466491	1.09234	2.40468	0.65527
12054-48-7	oncorhynchus mykiss		[OH2-].[OH2-].[Ni++]	1.9822712330395684	96	1.233	1.01716	0.215839	0.215839	1.64376	0.427054	0.466491	1.09234	2.40468	0.65527
12054-48-7	oncorhynchus mykiss		[OH2-].[OH2-].[Ni++]	1.9822712330395684	96	1.32634	1.01716	0.309179	0.309179	2.03788	0.427054	0.466491	1.09234	2.40468	0.65527
12054-48-7	oncorhynchus mykiss		[OH2-].[OH2-].[Ni++]	1.9822712330395684	96	0.891537	1.01716	-0.125619	0.125619	1.33542	0.427054	0.466491	1.09234	2.40468	0.65527
12054-48-7	oncorhynchus mykiss		[OH2-].[OH2-].[Ni++]	1.9822712330395684	96	1.18469	1.01716	0.167535	0.167535	1.47074	0.427054	0.466491	1.09234	2.40468	0.65527
12054-48-7	oncorhynchus mykiss		[OH2-].[OH2-].[Ni++]	1.9822712330395684	96	1.39967	1.01716	0.382517	0.382517	2.41278	0.427054	0.466491	1.09234	2.40468	0.65527
12054-48-7	oncorhynchus mykiss		[OH2-].[OH2-].[Ni++]	1.6812412373755872	47.99999999999999	1.70757	1.0187	0.688865	0.688865	4.88501	0.426134	0.465817	1.09312	2.40621	0.655037
12054-48-7	oncorhynchus mykiss		[OH2-].[OH2-].[Ni++]	1.9822712330395684	96	1.13672	1.01716	0.119564	0.119564	1.31693	0.427054	0.466491	1.09234	2.40468	0.65527
12054-48-7	oncorhynchus mykiss		[OH2-].[OH2-].[Ni++]	1.380211241711606	24.000000000000007	2.29226	1.01958	1.27268	1.27268	18.7359	0.425605	0.465427	1.09357	2.40709	0.6549
12054-48-7	oncorhynchus mykiss		[OH2-].[OH2-].[Ni++]	1.9822712330395684	96	1.21219	1.01716	0.195031	0.195031	1.56686	0.427054	0.466491	1.09234	2.40468	0.65527
12054-48-7	oncorhynchus mykiss		[OH2-].[OH2-].[Ni++]	1.380211241711606	24.000000000000007	2.49415	1.01958	1.47457	1.47457	29.8246	0.425605	0.465427	1.09357	2.40709	0.6549
12054-48-7	oncorhynchus mykiss		[OH2-].[OH2-].[Ni++]	1.6812412373755872	47.99999999999999	1.97451	1.0187	0.955807	0.955807	9.03248	0.426134	0.465817	1.09312	2.40621	0.655037
12054-48-7	pimephales promelas		[OH2-].[OH2-].[Ni++]	1.9822712330395684	96	0.225309	1.01716	-0.791847	0.791847	6.19224	0.427054	0.466491	1.09234	2.40468	0.65527
12054-48-7	pimephales promelas		[OH2-].[OH2-].[Ni++]	1.9822712330395684	96	-0.30103	1.01716	-1.31819	1.31819	20.8059	0.427054	0.466491	1.09234	2.40468	0.65527
12054-48-7	pimephales promelas		[OH2-].[OH2-].[Ni++]	1.9822712330395684	96	1.44716	1.01716	0.430001	0.430001	2.69154	0.427054	0.466491	1.09234	2.40468	0.65527
12054-48-7	pimephales promelas		[OH2-].[OH2-].[Ni++]	2.225309281725863	168	-0.154902	1.0153	-1.1702	1.1702	14.798	0.428157	0.467294	1.09141	2.40286	0.655547
12054-48-7	pimephales promelas		[OH2-].[OH2-].[Ni++]	1.9822712330395684	96	1.62737	1.01716	0.610209	0.610209	4.07576	0.427054	0.466491	1.09234	2.40468	0.65527
12054-48-7	pimephales promelas		[OH2-].[OH2-].[Ni++]	1.9822712330395684	96	0.71433	1.01716	-0.302827	0.302827	2.00829	0.427054	0.466491	1.09234	2.40468	0.65527
12054-48-7	pimephales promelas		[OH2-].[OH2-].[Ni++]	2.0791812460476247	119.99999999999996	-0.221849	1.01649	-1.23834	1.23834	17.3115	0.427453	0.466781	1.09201	2.40402	0.65537
12054-48-7	pimephales promelas		[OH2-].[OH2-].[Ni++]	1.9822712330395684	96	-0.455932	1.01716	-1.47309	1.47309	29.7227	0.427054	0.466491	1.09234	2.40468	0.65527
12054-48-7	pimephales promelas		[OH2-].[OH2-].[Ni++]	1.9822712330395684	96	-0.161151	1.01716	-1.17831	1.17831	15.0767	0.427054	0.466491	1.09234	2.40468	0.65527
12054-48-7	pimephales promelas		[OH2-].[OH2-].[Ni++]	1.9822712330395684	96	0.531479	1.01716	-0.485678	0.485678	3.05969	0.427054	0.466491	1.09234	2.40468	0.65527
12054-48-7	pimephales promelas		[OH2-].[OH2-].[Ni++]	1.9822712330395684	96	0.660865	1.01716	-0.356291	0.356291	2.27139	0.427054	0.466491	1.09234	2.40468	0.65527
12054-48-7	pimephales promelas		[OH2-].[OH2-].[Ni++]	1.9822712330395684	96	0.344392	1.01716	-0.672764	0.672764	4.70722	0.427054	0.466491	1.09234	2.40468	0.65527
12054-48-7	pimephales promelas		[OH2-].[OH2-].[Ni++]	1.9822712330395684	96	0.356026	1.01716	-0.661131	0.661131	4.5828	0.427054	0.466491	1.09234	2.40468	0.65527
12054-48-7	pimephales promelas		[OH2-].[OH2-].[Ni++]	1.9822712330395684	96	1.64836	1.01716	0.631203	0.631203	4.27763	0.427054	0.466491	1.09234	2.40468	0.65527
12054-48-7	pimephales promelas		[OH2-].[OH2-].[Ni++]	1.9822712330395684	96	1.43136	1.01716	0.414207	0.414207	2.59542	0.427054	0.466491	1.09234	2.40468	0.65527
12054-48-7	pimephales promelas		[OH2-].[OH2-].[Ni++]	1.9822712330395684	96	-0.346787	1.01716	-1.36394	1.36394	23.1177	0.427054	0.466491	1.09234	2.40468	0.65527
12054-48-7	pimephales promelas		[OH2-].[OH2-].[Ni++]	1.9822712330395684	96	0.049218	1.01716	-0.967939	0.967939	9.28835	0.427054	0.466491	1.09234	2.40468	0.65527
12054-48-7	pimephales promelas		[OH2-].[OH2-].[Ni++]	1.9822712330395684	96	1.50515	1.01716	0.487993	0.487993	3.07605	0.427054	0.466491	1.09234	2.40468	0.65527
12054-48-7	pimephales promelas		[OH2-].[OH2-].[Ni++]	1.9822712330395684	96	-0.267606	1.01716	-1.28476	1.28476	19.2647	0.427054	0.466491	1.09234	2.40468	0.65527
12054-48-7	pimephales promelas		[OH2-].[OH2-].[Ni++]	1.9822712330395684	96	-0.39794	1.01716	-1.4151	1.4151	26.0074	0.427054	0.466491	1.09234	2.40468	0.65527
12054-48-7	pimephales promelas		[OH2-].[OH2-].[Ni++]	1.9822712330395684	96	0.491362	1.01716	-0.525795	0.525795	3.35579	0.427054	0.466491	1.09234	2.40468	0.65527
12054-48-7	pimephales promelas		[OH2-].[OH2-].[Ni++]	1.9822712330395684	96	1.39794	1.01716	0.380783	0.380783	2.40316	0.427054	0.466491	1.09234	2.40468	0.65527
12054-48-7	poecilia reticulata		[OH2-].[OH2-].[Ni++]	1.6812412373755872	47.99999999999999	1.47217	1.0187	0.453466	0.453466	2.84097	0.426134	0.465817	1.09312	2.40621	0.655037
12054-48-7	poecilia reticulata		[OH2-].[OH2-].[Ni++]	2.380211241711606	239.99999999999997	1.49346	1.01385	0.479607	0.479607	3.01722	0.429021	0.467923	1.09068	2.40143	0.655764
12054-48-7	poecilia reticulata		[OH2-].[OH2-].[Ni++]	1.6812412373755872	47.99999999999999	1.79934	1.0187	0.780636	0.780636	6.03442	0.426134	0.465817	1.09312	2.40621	0.655037
12054-48-7	poecilia reticulata		[OH2-].[OH2-].[Ni++]	1.8573324964312683	72.00000000000001	1.27231	1.0179	0.25441	0.25441	1.79643	0.426615	0.46617	1.09272	2.40541	0.65516
12054-48-7	poecilia reticulata		[OH2-].[OH2-].[Ni++]	1.9822712330395684	96	1.19368	1.01716	0.176524	0.176524	1.5015	0.427054	0.466491	1.09234	2.40468	0.65527
12054-48-7	poecilia reticulata		[OH2-].[OH2-].[Ni++]	2.225309281725863	168	1.51996	1.0153	0.504657	0.504657	3.19637	0.428157	0.467294	1.09141	2.40286	0.655547
12054-48-7	poecilia reticulata		[OH2-].[OH2-].[Ni++]	1.380211241711606	24.000000000000007	1.97772	1.01958	0.958143	0.958143	9.0812	0.425605	0.465427	1.09357	2.40709	0.6549
12054-48-7	poecilia reticulata		[OH2-].[OH2-].[Ni++]	1.8573324964312683	72.00000000000001	1.70001	1.0179	0.682115	0.682115	4.80966	0.426615	0.46617	1.09272	2.40541	0.65516
12054-48-7	poecilia reticulata		[OH2-].[OH2-].[Ni++]	1.380211241711606	24.000000000000007	1.73584	1.01958	0.716258	0.716258	5.20305	0.425605	0.465427	1.09357	2.40709	0.6549
12054-48-7	poecilia reticulata		[OH2-].[OH2-].[Ni++]	1.380211241711606	24.000000000000007	2.52634	1.01958	1.50676	1.50676	32.1188	0.425605	0.465427	1.09357	2.40709	0.6549
12054-48-7	poecilia reticulata		[OH2-].[OH2-].[Ni++]	1.9822712330395684	96	1.5563	1.01716	0.539146	0.539146	3.46056	0.427054	0.466491	1.09234	2.40468	0.65527
12054-48-7	poecilia reticulata		[OH2-].[OH2-].[Ni++]	1.6812412373755872	47.99999999999999	2.31006	1.0187	1.29135	1.29135	19.5592	0.426134	0.465817	1.09312	2.40621	0.655037
12054-48-7	puntius sophore		[OH2-].[OH2-].[Ni++]	1.9822712330395684	96	1.13258	1.01716	0.115423	0.115423	1.30444	0.427054	0.466491	1.09234	2.40468	0.65527
12054-48-7	rasbora daniconius		[OH2-].[OH2-].[Ni++]	1.9822712330395684	96	1.68869	1.01716	0.67153	0.67153	4.69386	0.427054	0.466491	1.09234	2.40468	0.65527
12054-48-7	rasbora sumatrana		[OH2-].[OH2-].[Ni++]	1.9822712330395684	96	-0.0809219	1.01716	-1.09808	1.09808	12.5337	0.427054	0.466491	1.09234	2.40468	0.65527
12054-48-7	rasbora sumatrana		[OH2-].[OH2-].[Ni++]	1.380211241711606	24.000000000000007	0.989005	1.01958	-0.0305759	0.0305759	1.07294	0.425605	0.465427	1.09357	2.40709	0.6549
12054-48-7	rasbora sumatrana		[OH2-].[OH2-].[Ni++]	1.8573324964312683	72.00000000000001	0.0413927	1.0179	-0.976503	0.976503	9.47335	0.426615	0.46617	1.09272	2.40541	0.65516
12054-48-7	rasbora sumatrana		[OH2-].[OH2-].[Ni++]	1.6812412373755872	47.99999999999999	0.542825	1.0187	-0.475879	0.475879	2.99143	0.426134	0.465817	1.09312	2.40621	0.655037
12054-48-7	thymallus arcticus		[OH2-].[OH2-].[Ni++]	1.9822712330395684	96	0.913814	1.01716	-0.103343	0.103343	1.26865	0.427054	0.466491	1.09234	2.40468	0.65527
12054-48-7	thymallus arcticus		[OH2-].[OH2-].[Ni++]	1.9822712330395684	96	0.939519	1.01716	-0.0776375	0.0776375	1.19574	0.427054	0.466491	1.09234	2.40468	0.65527
12065-90-6	clarias lazera		O.O.O.O.O=S(=O)([O-])[O-].[Pb].[Pb].[Pb].[Pb].[Pb]	1.9822712330395684	96	0.235528	-0.477012	0.712541	0.712541	5.1587	0.702604	0.62046	0.883086	2.07515	0.667085
12065-90-6	micropterus dolomieui		O.O.O.O.O=S(=O)([O-])[O-].[Pb].[Pb].[Pb].[Pb].[Pb]	1.9822712330395684	96	0.447158	-0.477012	0.92417	0.92417	8.39789	0.702604	0.62046	0.883086	2.07515	0.667085
12065-90-6	oncorhynchus mykiss		O.O.O.O.O=S(=O)([O-])[O-].[Pb].[Pb].[Pb].[Pb].[Pb]	1.9822712330395684	96	0.0681859	-0.477012	0.545198	0.545198	3.50912	0.702604	0.62046	0.883086	2.07515	0.667085
12065-90-6	oncorhynchus mykiss		O.O.O.O.O=S(=O)([O-])[O-].[Pb].[Pb].[Pb].[Pb].[Pb]	1.9822712330395684	96	-0.970616	-0.477012	-0.493604	0.493604	3.11605	0.702604	0.62046	0.883086	2.07515	0.667085
12065-90-6	oncorhynchus mykiss		O.O.O.O.O=S(=O)([O-])[O-].[Pb].[Pb].[Pb].[Pb].[Pb]	1.9822712330395684	96	-0.970616	-0.477012	-0.493604	0.493604	3.11605	0.702604	0.62046	0.883086	2.07515	0.667085
12065-90-6	oreochromis niloticus		O.O.O.O.O=S(=O)([O-])[O-].[Pb].[Pb].[Pb].[Pb].[Pb]	1.9822712330395684	96	0.332438	-0.477012	0.809451	0.809451	6.44838	0.702604	0.62046	0.883086	2.07515	0.667085
12065-90-6	pimephales promelas		O.O.O.O.O=S(=O)([O-])[O-].[Pb].[Pb].[Pb].[Pb].[Pb]	1.9822712330395684	96	-2.10237	-0.477012	-1.62536	1.62536	42.2047	0.702604	0.62046	0.883086	2.07515	0.667085
12065-90-6	pimephales promelas		O.O.O.O.O=S(=O)([O-])[O-].[Pb].[Pb].[Pb].[Pb].[Pb]	1.9822712330395684	96	-0.967784	-0.477012	-0.490772	0.490772	3.09579	0.702604	0.62046	0.883086	2.07515	0.667085
12065-90-6	pimephales promelas		O.O.O.O.O=S(=O)([O-])[O-].[Pb].[Pb].[Pb].[Pb].[Pb]	1.9822712330395684	96	-1.82391	-0.477012	-1.3469	1.3469	22.2278	0.702604	0.62046	0.883086	2.07515	0.667085
12065-90-6	scorpaenichthys marmoratus		O.O.O.O.O=S(=O)([O-])[O-].[Pb].[Pb].[Pb].[Pb].[Pb]	1.9822712330395684	96	0.176091	-0.477012	0.653103	0.653103	4.49887	0.702604	0.62046	0.883086	2.07515	0.667085
12202-17-4	clarias lazera		O=S(=O)([O-])[O-].O=[Pb].O=[Pb].O=[Pb].[Pb+2]	1.9822712330395684	96	0.235528	-0.620698	0.856226	0.856226	7.18168	0.456847	0.466141	1.02034	2.22372	0.570424
12202-17-4	micropterus dolomieui		O=S(=O)([O-])[O-].O=[Pb].O=[Pb].O=[Pb].[Pb+2]	1.9822712330395684	96	0.447158	-0.620698	1.06786	1.06786	11.6911	0.456847	0.466141	1.02034	2.22372	0.570424
12202-17-4	oncorhynchus mykiss		O=S(=O)([O-])[O-].O=[Pb].O=[Pb].O=[Pb].[Pb+2]	1.9822712330395684	96	0.0681859	-0.620698	0.688884	0.688884	4.88521	0.456847	0.466141	1.02034	2.22372	0.570424
12202-17-4	oncorhynchus mykiss		O=S(=O)([O-])[O-].O=[Pb].O=[Pb].O=[Pb].[Pb+2]	1.9822712330395684	96	-0.970616	-0.620698	-0.349919	0.349919	2.2383	0.456847	0.466141	1.02034	2.22372	0.570424
12202-17-4	oncorhynchus mykiss		O=S(=O)([O-])[O-].O=[Pb].O=[Pb].O=[Pb].[Pb+2]	1.9822712330395684	96	-0.970616	-0.620698	-0.349919	0.349919	2.2383	0.456847	0.466141	1.02034	2.22372	0.570424
12202-17-4	oreochromis niloticus		O=S(=O)([O-])[O-].O=[Pb].O=[Pb].O=[Pb].[Pb+2]	1.9822712330395684	96	0.332438	-0.620698	0.953136	0.953136	8.9771	0.456847	0.466141	1.02034	2.22372	0.570424
12202-17-4	pimephales promelas		O=S(=O)([O-])[O-].O=[Pb].O=[Pb].O=[Pb].[Pb+2]	1.9822712330395684	96	-2.10237	-0.620698	-1.48168	1.48168	30.3162	0.456847	0.466141	1.02034	2.22372	0.570424
12202-17-4	pimephales promelas		O=S(=O)([O-])[O-].O=[Pb].O=[Pb].O=[Pb].[Pb+2]	1.9822712330395684	96	-0.967784	-0.620698	-0.347087	0.347087	2.22375	0.456847	0.466141	1.02034	2.22372	0.570424
12202-17-4	pimephales promelas		O=S(=O)([O-])[O-].O=[Pb].O=[Pb].O=[Pb].[Pb+2]	1.9822712330395684	96	-1.82391	-0.620698	-1.20321	1.20321	15.9665	0.456847	0.466141	1.02034	2.22372	0.570424
12202-17-4	scorpaenichthys marmoratus		O=S(=O)([O-])[O-].O=[Pb].O=[Pb].O=[Pb].[Pb+2]	1.9822712330395684	96	0.176091	-0.620698	0.796789	0.796789	6.26309	0.456847	0.466141	1.02034	2.22372	0.570424
12208-13-8	carassius auratus		[K+].[OH-].[OH-].[OH-].[OH-].[OH-].[OH-].[Sb+3]	2.8273692730538253	672.0000000000001	1.05308	1.13879	-0.0857102	0.0857102	1.21818	0.0992454	0.181171	1.82548	3.18616	0.396068
12208-13-8	cyprinus carpio		[K+].[OH-].[OH-].[OH-].[OH-].[OH-].[OH-].[Sb+3]	1.8573324964312683	72.00000000000001	1.21059	1.14657	0.0640176	0.0640176	1.15882	0.0979066	0.179591	1.8343	3.1963	0.394435
12208-13-8	cyprinus carpio		[K+].[OH-].[OH-].[OH-].[OH-].[OH-].[OH-].[Sb+3]	1.6812412373755872	47.99999999999999	1.28691	1.14735	0.139555	0.139555	1.37897	0.097772	0.179431	1.8352	3.19732	0.394268
12208-13-8	cyprinus carpio		[K+].[OH-].[OH-].[OH-].[OH-].[OH-].[OH-].[Sb+3]	1.9822712330395684	96	1.14768	1.14586	0.00181842	0.00181842	1.0042	0.0980292	0.179736	1.83349	3.19538	0.394588
12208-13-8	oncorhynchus mykiss		[K+].[OH-].[OH-].[OH-].[OH-].[OH-].[OH-].[Sb+3]	2.8273692730538253	672.0000000000001	-0.180456	1.13879	-1.31924	1.31924	20.8567	0.0992454	0.181171	1.82548	3.18616	0.396068
12208-13-8	oncorhynchus mykiss		[K+].[OH-].[OH-].[OH-].[OH-].[OH-].[OH-].[Sb+3]	2.8273692730538253	672.0000000000001	-0.236572	1.13879	-1.37536	1.37536	23.7334	0.0992454	0.181171	1.82548	3.18616	0.396068
12208-13-8	oreochromis mossambicus		[K+].[OH-].[OH-].[OH-].[OH-].[OH-].[OH-].[Sb+3]	1.9822712330395684	96	1.27875	1.14586	0.132896	0.132896	1.35799	0.0980292	0.179736	1.83349	3.19538	0.394588
12208-13-8	pargus major		[K+].[OH-].[OH-].[OH-].[OH-].[OH-].[OH-].[Sb+3]	1.380211241711606	24.000000000000007	0.838849	1.14821	-0.309357	0.309357	2.03872	0.097625	0.179257	1.83618	3.19845	0.394088
12208-13-8	pargus major		[K+].[OH-].[OH-].[OH-].[OH-].[OH-].[OH-].[Sb+3]	1.6812412373755872	47.99999999999999	0.838849	1.14735	-0.308501	0.308501	2.0347	0.097772	0.179431	1.8352	3.19732	0.394268
12208-13-8	pargus major		[K+].[OH-].[OH-].[OH-].[OH-].[OH-].[OH-].[Sb+3]	1.8573324964312683	72.00000000000001	0.838849	1.14657	-0.307719	0.307719	2.03104	0.0979066	0.179591	1.8343	3.1963	0.394435
12208-13-8	pargus major		[K+].[OH-].[OH-].[OH-].[OH-].[OH-].[OH-].[Sb+3]	1.9822712330395684	96	0.838849	1.14586	-0.307009	0.307009	2.02772	0.0980292	0.179736	1.83349	3.19538	0.394588
12208-13-8	pargus major		[K+].[OH-].[OH-].[OH-].[OH-].[OH-].[OH-].[Sb+3]	1.380211241711606	24.000000000000007	1.19033	1.14821	0.0421261	0.0421261	1.10186	0.097625	0.179257	1.83618	3.19845	0.394088
12208-13-8	pargus major		[K+].[OH-].[OH-].[OH-].[OH-].[OH-].[OH-].[Sb+3]	1.6812412373755872	47.99999999999999	1.19033	1.14735	0.0429817	0.0429817	1.10403	0.097772	0.179431	1.8352	3.19732	0.394268
12208-13-8	pargus major		[K+].[OH-].[OH-].[OH-].[OH-].[OH-].[OH-].[Sb+3]	1.8573324964312683	72.00000000000001	1.18184	1.14657	0.0352752	0.0352752	1.08461	0.0979066	0.179591	1.8343	3.1963	0.394435
12208-13-8	pargus major		[K+].[OH-].[OH-].[OH-].[OH-].[OH-].[OH-].[Sb+3]	1.9822712330395684	96	1.09342	1.14586	-0.0524362	0.0524362	1.12833	0.0980292	0.179736	1.83349	3.19538	0.394588
12208-13-8	pargus major		[K+].[OH-].[OH-].[OH-].[OH-].[OH-].[OH-].[Sb+3]	1.380211241711606	24.000000000000007	-0.031517	1.14821	-1.17972	1.17972	15.1259	0.097625	0.179257	1.83618	3.19845	0.394088
12208-13-8	pargus major		[K+].[OH-].[OH-].[OH-].[OH-].[OH-].[OH-].[Sb+3]	1.6812412373755872	47.99999999999999	-0.031517	1.14735	-1.17887	1.17887	15.0962	0.097772	0.179431	1.8352	3.19732	0.394268
12208-13-8	pargus major		[K+].[OH-].[OH-].[OH-].[OH-].[OH-].[OH-].[Sb+3]	1.8573324964312683	72.00000000000001	-0.031517	1.14657	-1.17809	1.17809	15.069	0.0979066	0.179591	1.8343	3.1963	0.394435
12208-13-8	pargus major		[K+].[OH-].[OH-].[OH-].[OH-].[OH-].[OH-].[Sb+3]	1.9822712330395684	96	-0.031517	1.14586	-1.17738	1.17738	15.0444	0.0980292	0.179736	1.83349	3.19538	0.394588
12208-13-8	pimephales promelas		[K+].[OH-].[OH-].[OH-].[OH-].[OH-].[OH-].[Sb+3]	1.9822712330395684	96	1.15836	1.14586	0.0125046	0.0125046	1.02921	0.0980292	0.179736	1.83349	3.19538	0.394588
12208-13-8	pimephales promelas		[K+].[OH-].[OH-].[OH-].[OH-].[OH-].[OH-].[Sb+3]	1.6812412373755872	47.99999999999999	1.24055	1.14735	0.0931992	0.0931992	1.23937	0.097772	0.179431	1.8352	3.19732	0.394268
12208-13-8	pimephales promelas		[K+].[OH-].[OH-].[OH-].[OH-].[OH-].[OH-].[Sb+3]	1.380211241711606	24.000000000000007	1.31806	1.14821	0.169858	0.169858	1.47862	0.097625	0.179257	1.83618	3.19845	0.394088
12208-13-8	pimephales promelas		[K+].[OH-].[OH-].[OH-].[OH-].[OH-].[OH-].[Sb+3]	1.9822712330395684	96	1.34044	1.14586	0.194586	0.194586	1.56526	0.0980292	0.179736	1.83349	3.19538	0.394588
12208-13-8	pimephales promelas		[K+].[OH-].[OH-].[OH-].[OH-].[OH-].[OH-].[Sb+3]	2.2833012287035497	192.00000000000003	1.30535	1.14354	0.161808	0.161808	1.45147	0.0984291	0.180208	1.83085	3.19235	0.395081
12208-13-8	pimephales promelas		[K+].[OH-].[OH-].[OH-].[OH-].[OH-].[OH-].[Sb+3]	1.9822712330395684	96	0.954242	1.14586	-0.191615	0.191615	1.55459	0.0980292	0.179736	1.83349	3.19538	0.394588
12208-13-8	pimephales promelas		[K+].[OH-].[OH-].[OH-].[OH-].[OH-].[OH-].[Sb+3]	1.9822712330395684	96	1.23045	1.14586	0.084591	0.084591	1.21504	0.0980292	0.179736	1.83349	3.19538	0.394588
12578-12-0	clarias lazera		CCCCCCCCCCCCCCCCCC(=O)O[Pb]O[Pb]O[Pb]OC(=O)CCCCCCCCCCCCCCCCC	1.9822712330395684	96	0.235528	-0.55168	0.787209	0.787209	6.12645	0.741483	0.636061	0.857823	2.07151	0.681546
12578-12-0	micropterus dolomieui		CCCCCCCCCCCCCCCCCC(=O)O[Pb]O[Pb]O[Pb]OC(=O)CCCCCCCCCCCCCCCCC	1.9822712330395684	96	0.447158	-0.55168	0.998838	0.998838	9.97329	0.741483	0.636061	0.857823	2.07151	0.681546
12578-12-0	oncorhynchus mykiss		CCCCCCCCCCCCCCCCCC(=O)O[Pb]O[Pb]O[Pb]OC(=O)CCCCCCCCCCCCCCCCC	1.9822712330395684	96	0.0681859	-0.55168	0.619866	0.619866	4.16741	0.741483	0.636061	0.857823	2.07151	0.681546
12578-12-0	oncorhynchus mykiss		CCCCCCCCCCCCCCCCCC(=O)O[Pb]O[Pb]O[Pb]OC(=O)CCCCCCCCCCCCCCCCC	1.9822712330395684	96	-0.970616	-0.55168	-0.418936	0.418936	2.62383	0.741483	0.636061	0.857823	2.07151	0.681546
12578-12-0	oncorhynchus mykiss		CCCCCCCCCCCCCCCCCC(=O)O[Pb]O[Pb]O[Pb]OC(=O)CCCCCCCCCCCCCCCCC	1.9822712330395684	96	-0.970616	-0.55168	-0.418936	0.418936	2.62383	0.741483	0.636061	0.857823	2.07151	0.681546
12578-12-0	oreochromis niloticus		CCCCCCCCCCCCCCCCCC(=O)O[Pb]O[Pb]O[Pb]OC(=O)CCCCCCCCCCCCCCCCC	1.9822712330395684	96	0.332438	-0.55168	0.884119	0.884119	7.65806	0.741483	0.636061	0.857823	2.07151	0.681546
12578-12-0	pimephales promelas		CCCCCCCCCCCCCCCCCC(=O)O[Pb]O[Pb]O[Pb]OC(=O)CCCCCCCCCCCCCCCCC	1.9822712330395684	96	-2.10237	-0.55168	-1.55069	1.55069	35.538	0.741483	0.636061	0.857823	2.07151	0.681546
12578-12-0	pimephales promelas		CCCCCCCCCCCCCCCCCC(=O)O[Pb]O[Pb]O[Pb]OC(=O)CCCCCCCCCCCCCCCCC	1.9822712330395684	96	-0.967784	-0.55168	-0.416104	0.416104	2.60678	0.741483	0.636061	0.857823	2.07151	0.681546
12578-12-0	pimephales promelas		CCCCCCCCCCCCCCCCCC(=O)O[Pb]O[Pb]O[Pb]OC(=O)CCCCCCCCCCCCCCCCC	1.9822712330395684	96	-1.82391	-0.55168	-1.27223	1.27223	18.7167	0.741483	0.636061	0.857823	2.07151	0.681546
12578-12-0	scorpaenichthys marmoratus		CCCCCCCCCCCCCCCCCC(=O)O[Pb]O[Pb]O[Pb]OC(=O)CCCCCCCCCCCCCCCCC	1.9822712330395684	96	0.176091	-0.55168	0.727772	0.727772	5.34283	0.741483	0.636061	0.857823	2.07151	0.681546
12607-70-4	atherinops affinis		[OH2-].[OH2-].[OH2-].[OH2-].[Ni++].[Ni++].[Ni++].[O-]C([O-])=O	1.9822712330395684	96	1.42423	0.890703	0.533525	0.533525	3.41606	0.451588	0.488332	1.08136	2.36626	0.667187
12607-70-4	capoeta fusca		[OH2-].[OH2-].[OH2-].[OH2-].[Ni++].[Ni++].[Ni++].[O-]C([O-])=O	1.9822712330395684	96	2.10449	0.890703	1.21378	1.21378	16.36	0.451588	0.488332	1.08136	2.36626	0.667187
12607-70-4	capoeta fusca		[OH2-].[OH2-].[OH2-].[OH2-].[Ni++].[Ni++].[Ni++].[O-]C([O-])=O	1.9822712330395684	96	1.89209	0.890703	1.00139	1.00139	10.0321	0.451588	0.488332	1.08136	2.36626	0.667187
12607-70-4	carassius auratus		[OH2-].[OH2-].[OH2-].[OH2-].[Ni++].[Ni++].[Ni++].[O-]C([O-])=O	1.9822712330395684	96	0.992112	0.890703	0.101409	0.101409	1.26302	0.451588	0.488332	1.08136	2.36626	0.667187
12607-70-4	carassius auratus		[OH2-].[OH2-].[OH2-].[OH2-].[Ni++].[Ni++].[Ni++].[O-]C([O-])=O	1.6812412373755872	47.99999999999999	1.31175	0.892167	0.419587	0.419587	2.62777	0.450512	0.487601	1.08233	2.36772	0.666901
12607-70-4	carassius auratus		[OH2-].[OH2-].[OH2-].[OH2-].[Ni++].[Ni++].[Ni++].[O-]C([O-])=O	1.380211241711606	24.000000000000007	1.53275	0.892993	0.639761	0.639761	4.36276	0.449905	0.487189	1.08287	2.36855	0.66674
12607-70-4	catla catla		[OH2-].[OH2-].[OH2-].[OH2-].[Ni++].[Ni++].[Ni++].[O-]C([O-])=O	1.9822712330395684	96	1.27852	0.890703	0.387822	0.387822	2.44243	0.451588	0.488332	1.08136	2.36626	0.667187
12607-70-4	catla catla		[OH2-].[OH2-].[OH2-].[OH2-].[Ni++].[Ni++].[Ni++].[O-]C([O-])=O	1.9822712330395684	96	1.07298	0.890703	0.182282	0.182282	1.52153	0.451588	0.488332	1.08136	2.36626	0.667187
12607-70-4	catla catla		[OH2-].[OH2-].[OH2-].[OH2-].[Ni++].[Ni++].[Ni++].[O-]C([O-])=O	1.9822712330395684	96	1.1232	0.890703	0.232495	0.232495	1.70803	0.451588	0.488332	1.08136	2.36626	0.667187
12607-70-4	chelon labrosus		[OH2-].[OH2-].[OH2-].[OH2-].[Ni++].[Ni++].[Ni++].[O-]C([O-])=O	1.9822712330395684	96	2.07298	0.890703	1.18228	1.18228	15.2153	0.451588	0.488332	1.08136	2.36626	0.667187
12607-70-4	cyprinus carpio		[OH2-].[OH2-].[OH2-].[OH2-].[Ni++].[Ni++].[Ni++].[O-]C([O-])=O	2.2648178230095364	184	0.502427	0.888568	-0.38614	0.38614	2.43299	0.453152	0.489404	1.08	2.36412	0.667607
12607-70-4	cyprinus carpio		[OH2-].[OH2-].[OH2-].[OH2-].[Ni++].[Ni++].[Ni++].[O-]C([O-])=O	1.9822712330395684	96	0.789581	0.890703	-0.101122	0.101122	1.26218	0.451588	0.488332	1.08136	2.36626	0.667187
12607-70-4	cyprinus carpio		[OH2-].[OH2-].[OH2-].[OH2-].[Ni++].[Ni++].[Ni++].[O-]C([O-])=O	1.9822712330395684	96	0.187521	0.890703	-0.703182	0.703182	5.04873	0.451588	0.488332	1.08136	2.36626	0.667187
12607-70-4	cyprinus carpio		[OH2-].[OH2-].[OH2-].[OH2-].[Ni++].[Ni++].[Ni++].[O-]C([O-])=O	1.9822712330395684	96	0.361728	0.890703	-0.528975	0.528975	3.38045	0.451588	0.488332	1.08136	2.36626	0.667187
12607-70-4	cyprinus carpio		[OH2-].[OH2-].[OH2-].[OH2-].[Ni++].[Ni++].[Ni++].[O-]C([O-])=O	1.9822712330395684	96	0.113943	0.890703	-0.77676	0.77676	5.9808	0.451588	0.488332	1.08136	2.36626	0.667187
12607-70-4	cyprinus carpio		[OH2-].[OH2-].[OH2-].[OH2-].[Ni++].[Ni++].[Ni++].[O-]C([O-])=O	1.9822712330395684	96	1.16732	0.890703	0.276614	0.276614	1.89066	0.451588	0.488332	1.08136	2.36626	0.667187
12607-70-4	cyprinus carpio		[OH2-].[OH2-].[OH2-].[OH2-].[Ni++].[Ni++].[Ni++].[O-]C([O-])=O	1.9822712330395684	96	0.214844	0.890703	-0.675859	0.675859	4.74088	0.451588	0.488332	1.08136	2.36626	0.667187
12607-70-4	cyprinus carpio		[OH2-].[OH2-].[OH2-].[OH2-].[Ni++].[Ni++].[Ni++].[O-]C([O-])=O	1.8573324964312683	72.00000000000001	0.92737	0.891405	0.0359654	0.0359654	1.08634	0.451072	0.487981	1.08183	2.36696	0.66705
12607-70-4	cyprinus carpio		[OH2-].[OH2-].[OH2-].[OH2-].[Ni++].[Ni++].[Ni++].[O-]C([O-])=O	2.326335860928752	212.0000000000001	0.330414	0.888015	-0.557601	0.557601	3.61078	0.453556	0.489683	1.07965	2.36357	0.667717
12607-70-4	cyprinus carpio		[OH2-].[OH2-].[OH2-].[OH2-].[Ni++].[Ni++].[Ni++].[O-]C([O-])=O	1.380211241711606	24.000000000000007	1.58838	0.892993	0.695391	0.695391	4.95896	0.449905	0.487189	1.08287	2.36855	0.66674
12607-70-4	cyprinus carpio		[OH2-].[OH2-].[OH2-].[OH2-].[Ni++].[Ni++].[Ni++].[O-]C([O-])=O	1.6812412373755872	47.99999999999999	1.44529	0.892167	0.553126	0.553126	3.57377	0.450512	0.487601	1.08233	2.36772	0.666901
12607-70-4	cyprinus carpio		[OH2-].[OH2-].[OH2-].[OH2-].[Ni++].[Ni++].[Ni++].[O-]C([O-])=O	2.367355921026019	232.99999999999997	0.113943	0.887633	-0.77369	0.77369	5.93868	0.453835	0.489876	1.07941	2.36319	0.667792
12607-70-4	cyprinus carpio		[OH2-].[OH2-].[OH2-].[OH2-].[Ni++].[Ni++].[Ni++].[O-]C([O-])=O	2.4099331233312946	257.00000000000006	-0.124939	0.887229	-1.01217	1.01217	10.2841	0.454131	0.49008	1.07916	2.36278	0.667873
12607-70-4	cyprinus carpio		[OH2-].[OH2-].[OH2-].[OH2-].[Ni++].[Ni++].[Ni++].[O-]C([O-])=O	1.8573324964312683	72.00000000000001	1.38166	0.891405	0.490252	0.490252	3.09209	0.451072	0.487981	1.08183	2.36696	0.66705
12607-70-4	danio rerio		[OH2-].[OH2-].[OH2-].[OH2-].[Ni++].[Ni++].[Ni++].[O-]C([O-])=O	1.9822712330395684	96	1.11793	0.890703	0.227231	0.227231	1.68745	0.451588	0.488332	1.08136	2.36626	0.667187
12607-70-4	danio rerio		[OH2-].[OH2-].[OH2-].[OH2-].[Ni++].[Ni++].[Ni++].[O-]C([O-])=O	1.9822712330395684	96	1.51255	0.890703	0.621848	0.621848	4.18647	0.451588	0.488332	1.08136	2.36626	0.667187
12607-70-4	danio rerio		[OH2-].[OH2-].[OH2-].[OH2-].[Ni++].[Ni++].[Ni++].[O-]C([O-])=O	1.9822712330395684	96	-0.229222	0.890703	-1.11992	1.11992	13.1803	0.451588	0.488332	1.08136	2.36626	0.667187
12607-70-4	fundulus heteroclitus		[OH2-].[OH2-].[OH2-].[OH2-].[Ni++].[Ni++].[Ni++].[O-]C([O-])=O	1.9822712330395684	96	1.74273	0.890703	0.852022	0.852022	7.1125	0.451588	0.488332	1.08136	2.36626	0.667187
12607-70-4	fundulus heteroclitus		[OH2-].[OH2-].[OH2-].[OH2-].[Ni++].[Ni++].[Ni++].[O-]C([O-])=O	1.9822712330395684	96	1.11727	0.890703	0.226568	0.226568	1.68488	0.451588	0.488332	1.08136	2.36626	0.667187
12607-70-4	fundulus heteroclitus		[OH2-].[OH2-].[OH2-].[OH2-].[Ni++].[Ni++].[Ni++].[O-]C([O-])=O	1.9822712330395684	96	2.54407	0.890703	1.65337	1.65337	45.0158	0.451588	0.488332	1.08136	2.36626	0.667187
12607-70-4	fundulus heteroclitus		[OH2-].[OH2-].[OH2-].[OH2-].[Ni++].[Ni++].[Ni++].[O-]C([O-])=O	1.9822712330395684	96	1.65514	0.890703	0.764436	0.764436	5.81347	0.451588	0.488332	1.08136	2.36626	0.667187
12607-70-4	fundulus heteroclitus		[OH2-].[OH2-].[OH2-].[OH2-].[Ni++].[Ni++].[Ni++].[O-]C([O-])=O	1.9822712330395684	96	0.843855	0.890703	-0.0468475	0.0468475	1.1139	0.451588	0.488332	1.08136	2.36626	0.667187
12607-70-4	fundulus heteroclitus		[OH2-].[OH2-].[OH2-].[OH2-].[Ni++].[Ni++].[Ni++].[O-]C([O-])=O	1.9822712330395684	96	1.08991	0.890703	0.199202	0.199202	1.58198	0.451588	0.488332	1.08136	2.36626	0.667187
12607-70-4	fundulus heteroclitus		[OH2-].[OH2-].[OH2-].[OH2-].[Ni++].[Ni++].[Ni++].[O-]C([O-])=O	1.9822712330395684	96	1.39445	0.890703	0.503749	0.503749	3.18969	0.451588	0.488332	1.08136	2.36626	0.667187
12607-70-4	fundulus heteroclitus		[OH2-].[OH2-].[OH2-].[OH2-].[Ni++].[Ni++].[Ni++].[O-]C([O-])=O	1.9822712330395684	96	0.431364	0.890703	-0.459339	0.459339	2.87965	0.451588	0.488332	1.08136	2.36626	0.667187
12607-70-4	kryptolebias marmoratus		[OH2-].[OH2-].[OH2-].[OH2-].[Ni++].[Ni++].[Ni++].[O-]C([O-])=O	1.9822712330395684	96	0.365488	0.890703	-0.525215	0.525215	3.35131	0.451588	0.488332	1.08136	2.36626	0.667187
12607-70-4	kryptolebias marmoratus		[OH2-].[OH2-].[OH2-].[OH2-].[Ni++].[Ni++].[Ni++].[O-]C([O-])=O	1.9822712330395684	96	1.49693	0.890703	0.606227	0.606227	4.03856	0.451588	0.488332	1.08136	2.36626	0.667187
12607-70-4	kryptolebias marmoratus		[OH2-].[OH2-].[OH2-].[OH2-].[Ni++].[Ni++].[Ni++].[O-]C([O-])=O	1.9822712330395684	96	1.82347	0.890703	0.932771	0.932771	8.56587	0.451588	0.488332	1.08136	2.36626	0.667187
12607-70-4	kryptolebias marmoratus		[OH2-].[OH2-].[OH2-].[OH2-].[Ni++].[Ni++].[Ni++].[O-]C([O-])=O	1.9822712330395684	96	0.614897	0.890703	-0.275806	0.275806	1.88715	0.451588	0.488332	1.08136	2.36626	0.667187
12607-70-4	kryptolebias marmoratus		[OH2-].[OH2-].[OH2-].[OH2-].[Ni++].[Ni++].[Ni++].[O-]C([O-])=O	1.9822712330395684	96	0.30963	0.890703	-0.581073	0.581073	3.8113	0.451588	0.488332	1.08136	2.36626	0.667187
12607-70-4	kryptolebias marmoratus		[OH2-].[OH2-].[OH2-].[OH2-].[Ni++].[Ni++].[Ni++].[O-]C([O-])=O	1.9822712330395684	96	0.173186	0.890703	-0.717517	0.717517	5.21815	0.451588	0.488332	1.08136	2.36626	0.667187
12607-70-4	kryptolebias marmoratus		[OH2-].[OH2-].[OH2-].[OH2-].[Ni++].[Ni++].[Ni++].[O-]C([O-])=O	1.9822712330395684	96	1.14301	0.890703	0.252312	0.252312	1.78777	0.451588	0.488332	1.08136	2.36626	0.667187
12607-70-4	lebistes reticulatus		[OH2-].[OH2-].[OH2-].[OH2-].[Ni++].[Ni++].[Ni++].[O-]C([O-])=O	1.380211241711606	24.000000000000007	1.26245	0.892993	0.369458	0.369458	2.3413	0.449905	0.487189	1.08287	2.36855	0.66674
12607-70-4	lebistes reticulatus		[OH2-].[OH2-].[OH2-].[OH2-].[Ni++].[Ni++].[Ni++].[O-]C([O-])=O	1.6812412373755872	47.99999999999999	0.980458	0.892167	0.0882912	0.0882912	1.22544	0.450512	0.487601	1.08233	2.36772	0.666901
12607-70-4	lebistes reticulatus		[OH2-].[OH2-].[OH2-].[OH2-].[Ni++].[Ni++].[Ni++].[O-]C([O-])=O	1.9822712330395684	96	0.64836	0.890703	-0.242343	0.242343	1.7472	0.451588	0.488332	1.08136	2.36626	0.667187
12607-70-4	lepomis macrochirus		[OH2-].[OH2-].[OH2-].[OH2-].[Ni++].[Ni++].[Ni++].[O-]C([O-])=O	1.9822712330395684	96	1.5977	0.890703	0.706992	0.706992	5.09322	0.451588	0.488332	1.08136	2.36626	0.667187
12607-70-4	lepomis macrochirus		[OH2-].[OH2-].[OH2-].[OH2-].[Ni++].[Ni++].[Ni++].[O-]C([O-])=O	1.6812412373755872	47.99999999999999	1.91434	0.892167	1.02218	1.02218	10.5239	0.450512	0.487601	1.08233	2.36772	0.666901
12607-70-4	lepomis macrochirus		[OH2-].[OH2-].[OH2-].[OH2-].[Ni++].[Ni++].[Ni++].[O-]C([O-])=O	1.6812412373755872	47.99999999999999	1.2014	0.892167	0.309231	0.309231	2.03812	0.450512	0.487601	1.08233	2.36772	0.666901
12607-70-4	lepomis macrochirus		[OH2-].[OH2-].[OH2-].[OH2-].[Ni++].[Ni++].[Ni++].[O-]C([O-])=O	1.380211241711606	24.000000000000007	1.62014	0.892993	0.727143	0.727143	5.3351	0.449905	0.487189	1.08287	2.36855	0.66674
12607-70-4	lepomis macrochirus		[OH2-].[OH2-].[OH2-].[OH2-].[Ni++].[Ni++].[Ni++].[O-]C([O-])=O	1.9822712330395684	96	0.729165	0.890703	-0.161538	0.161538	1.45057	0.451588	0.488332	1.08136	2.36626	0.667187
12607-70-4	lepomis macrochirus		[OH2-].[OH2-].[OH2-].[OH2-].[Ni++].[Ni++].[Ni++].[O-]C([O-])=O	1.6812412373755872	47.99999999999999	0.938019	0.892167	0.0458524	0.0458524	1.11135	0.450512	0.487601	1.08233	2.36772	0.666901
12607-70-4	lepomis macrochirus		[OH2-].[OH2-].[OH2-].[OH2-].[Ni++].[Ni++].[Ni++].[O-]C([O-])=O	1.380211241711606	24.000000000000007	1.05308	0.892993	0.160085	0.160085	1.44572	0.449905	0.487189	1.08287	2.36855	0.66674
12607-70-4	lepomis macrochirus		[OH2-].[OH2-].[OH2-].[OH2-].[Ni++].[Ni++].[Ni++].[O-]C([O-])=O	1.9822712330395684	96	0.71433	0.890703	-0.176373	0.176373	1.50097	0.451588	0.488332	1.08136	2.36626	0.667187
12607-70-4	lepomis macrochirus		[OH2-].[OH2-].[OH2-].[OH2-].[Ni++].[Ni++].[Ni++].[O-]C([O-])=O	1.380211241711606	24.000000000000007	2.23045	0.892993	1.33746	1.33746	21.7498	0.449905	0.487189	1.08287	2.36855	0.66674
12607-70-4	lepomis macrochirus		[OH2-].[OH2-].[OH2-].[OH2-].[Ni++].[Ni++].[Ni++].[O-]C([O-])=O	1.6812412373755872	47.99999999999999	2.0607	0.892167	1.16853	1.16853	14.7411	0.450512	0.487601	1.08233	2.36772	0.666901
12607-70-4	lepomis macrochirus		[OH2-].[OH2-].[OH2-].[OH2-].[Ni++].[Ni++].[Ni++].[O-]C([O-])=O	1.6812412373755872	47.99999999999999	2.04139	0.892167	1.14923	1.14923	14.1002	0.450512	0.487601	1.08233	2.36772	0.666901
12607-70-4	lepomis macrochirus		[OH2-].[OH2-].[OH2-].[OH2-].[Ni++].[Ni++].[Ni++].[O-]C([O-])=O	1.380211241711606	24.000000000000007	2.23045	0.892993	1.33746	1.33746	21.7498	0.449905	0.487189	1.08287	2.36855	0.66674
12607-70-4	lepomis macrochirus		[OH2-].[OH2-].[OH2-].[OH2-].[Ni++].[Ni++].[Ni++].[O-]C([O-])=O	1.9822712330395684	96	1.79379	0.890703	0.903087	0.903087	7.99995	0.451588	0.488332	1.08136	2.36626	0.667187
12607-70-4	lepomis macrochirus		[OH2-].[OH2-].[OH2-].[OH2-].[Ni++].[Ni++].[Ni++].[O-]C([O-])=O	1.9822712330395684	96	1.32634	0.890703	0.435633	0.435633	2.72667	0.451588	0.488332	1.08136	2.36626	0.667187
12607-70-4	lepomis macrochirus		[OH2-].[OH2-].[OH2-].[OH2-].[Ni++].[Ni++].[Ni++].[O-]C([O-])=O	1.9822712330395684	96	1.78032	0.890703	0.889614	0.889614	7.75558	0.451588	0.488332	1.08136	2.36626	0.667187
12607-70-4	liza klunzingeri		[OH2-].[OH2-].[OH2-].[OH2-].[Ni++].[Ni++].[Ni++].[O-]C([O-])=O	1.8573324964312683	72.00000000000001	-2.38007	0.891405	-3.27148	3.27148	1868.43	0.451072	0.487981	1.08183	2.36696	0.66705
12607-70-4	morone saxatilis		[OH2-].[OH2-].[OH2-].[OH2-].[Ni++].[Ni++].[Ni++].[O-]C([O-])=O	1.9822712330395684	96	1.51851	0.890703	0.627811	0.627811	4.24435	0.451588	0.488332	1.08136	2.36626	0.667187
12607-70-4	morone saxatilis		[OH2-].[OH2-].[OH2-].[OH2-].[Ni++].[Ni++].[Ni++].[O-]C([O-])=O	1.9822712330395684	96	1.32222	0.890703	0.431516	0.431516	2.70095	0.451588	0.488332	1.08136	2.36626	0.667187
12607-70-4	morone saxatilis		[OH2-].[OH2-].[OH2-].[OH2-].[Ni++].[Ni++].[Ni++].[O-]C([O-])=O	1.9822712330395684	96	0.591065	0.890703	-0.299638	0.299638	1.9936	0.451588	0.488332	1.08136	2.36626	0.667187
12607-70-4	mugil cephalus		[OH2-].[OH2-].[OH2-].[OH2-].[Ni++].[Ni++].[Ni++].[O-]C([O-])=O	1.9822712330395684	96	1.62552	0.890703	0.734815	0.734815	5.43019	0.451588	0.488332	1.08136	2.36626	0.667187
12607-70-4	mugil cephalus		[OH2-].[OH2-].[OH2-].[OH2-].[Ni++].[Ni++].[Ni++].[O-]C([O-])=O	1.6812412373755872	47.99999999999999	1.77247	0.892167	0.880302	0.880302	7.59105	0.450512	0.487601	1.08233	2.36772	0.666901
12607-70-4	mugil cephalus		[OH2-].[OH2-].[OH2-].[OH2-].[Ni++].[Ni++].[Ni++].[O-]C([O-])=O	1.380211241711606	24.000000000000007	1.87169	0.892993	0.978696	0.978696	9.5213	0.449905	0.487189	1.08287	2.36855	0.66674
12607-70-4	mugil cephalus		[OH2-].[OH2-].[OH2-].[OH2-].[Ni++].[Ni++].[Ni++].[O-]C([O-])=O	1.8573324964312683	72.00000000000001	1.69496	0.891405	0.803551	0.803551	6.36138	0.451072	0.487981	1.08183	2.36696	0.66705
12607-70-4	neogobius melanostomus		[OH2-].[OH2-].[OH2-].[OH2-].[Ni++].[Ni++].[Ni++].[O-]C([O-])=O	1.9822712330395684	96	1.50621	0.890703	0.61551	0.61551	4.12582	0.451588	0.488332	1.08136	2.36626	0.667187
12607-70-4	oncorhynchus kisutch		[OH2-].[OH2-].[OH2-].[OH2-].[Ni++].[Ni++].[Ni++].[O-]C([O-])=O	1.9822712330395684	96	1.25527	0.890703	0.36457	0.36457	2.3151	0.451588	0.488332	1.08136	2.36626	0.667187
12607-70-4	oncorhynchus kisutch		[OH2-].[OH2-].[OH2-].[OH2-].[Ni++].[Ni++].[Ni++].[O-]C([O-])=O	1.9822712330395684	96	1.22272	0.890703	0.332014	0.332014	2.1479	0.451588	0.488332	1.08136	2.36626	0.667187
12607-70-4	oncorhynchus mykiss		[OH2-].[OH2-].[OH2-].[OH2-].[Ni++].[Ni++].[Ni++].[O-]C([O-])=O	1.9822712330395684	96	1.55023	0.890703	0.659525	0.659525	4.56589	0.451588	0.488332	1.08136	2.36626	0.667187
12607-70-4	oncorhynchus mykiss		[OH2-].[OH2-].[OH2-].[OH2-].[Ni++].[Ni++].[Ni++].[O-]C([O-])=O	1.9822712330395684	96	1.18469	0.890703	0.293989	0.293989	1.96783	0.451588	0.488332	1.08136	2.36626	0.667187
12607-70-4	oncorhynchus mykiss		[OH2-].[OH2-].[OH2-].[OH2-].[Ni++].[Ni++].[Ni++].[O-]C([O-])=O	1.9822712330395684	96	1.39967	0.890703	0.508971	0.508971	3.22828	0.451588	0.488332	1.08136	2.36626	0.667187
12607-70-4	oncorhynchus mykiss		[OH2-].[OH2-].[OH2-].[OH2-].[Ni++].[Ni++].[Ni++].[O-]C([O-])=O	1.9822712330395684	96	1.233	0.890703	0.342293	0.342293	2.19934	0.451588	0.488332	1.08136	2.36626	0.667187
12607-70-4	oncorhynchus mykiss		[OH2-].[OH2-].[OH2-].[OH2-].[Ni++].[Ni++].[Ni++].[O-]C([O-])=O	1.9822712330395684	96	0.891537	0.890703	0.000834525	0.000834525	1.00192	0.451588	0.488332	1.08136	2.36626	0.667187
12607-70-4	oncorhynchus mykiss		[OH2-].[OH2-].[OH2-].[OH2-].[Ni++].[Ni++].[Ni++].[O-]C([O-])=O	1.9822712330395684	96	1.03743	0.890703	0.146724	0.146724	1.40192	0.451588	0.488332	1.08136	2.36626	0.667187
12607-70-4	oncorhynchus mykiss		[OH2-].[OH2-].[OH2-].[OH2-].[Ni++].[Ni++].[Ni++].[O-]C([O-])=O	1.9822712330395684	96	0.908485	0.890703	0.0177821	0.0177821	1.04179	0.451588	0.488332	1.08136	2.36626	0.667187
12607-70-4	oncorhynchus mykiss		[OH2-].[OH2-].[OH2-].[OH2-].[Ni++].[Ni++].[Ni++].[O-]C([O-])=O	1.9822712330395684	96	1.32634	0.890703	0.435633	0.435633	2.72667	0.451588	0.488332	1.08136	2.36626	0.667187
12607-70-4	oncorhynchus mykiss		[OH2-].[OH2-].[OH2-].[OH2-].[Ni++].[Ni++].[Ni++].[O-]C([O-])=O	1.9822712330395684	96	1.84689	0.890703	0.956185	0.956185	9.04034	0.451588	0.488332	1.08136	2.36626	0.667187
12607-70-4	oncorhynchus mykiss		[OH2-].[OH2-].[OH2-].[OH2-].[Ni++].[Ni++].[Ni++].[O-]C([O-])=O	1.9822712330395684	96	1	0.890703	0.109297	0.109297	1.28617	0.451588	0.488332	1.08136	2.36626	0.667187
12607-70-4	oncorhynchus mykiss		[OH2-].[OH2-].[OH2-].[OH2-].[Ni++].[Ni++].[Ni++].[O-]C([O-])=O	1.9822712330395684	96	0.94939	0.890703	0.0586871	0.0586871	1.14469	0.451588	0.488332	1.08136	2.36626	0.667187
12607-70-4	oncorhynchus mykiss		[OH2-].[OH2-].[OH2-].[OH2-].[Ni++].[Ni++].[Ni++].[O-]C([O-])=O	1.6812412373755872	47.99999999999999	1.97451	0.892167	1.08234	1.08234	12.0877	0.450512	0.487601	1.08233	2.36772	0.666901
12607-70-4	oncorhynchus mykiss		[OH2-].[OH2-].[OH2-].[OH2-].[Ni++].[Ni++].[Ni++].[O-]C([O-])=O	1.6812412373755872	47.99999999999999	1.70757	0.892167	0.815403	0.815403	6.53738	0.450512	0.487601	1.08233	2.36772	0.666901
12607-70-4	oncorhynchus mykiss		[OH2-].[OH2-].[OH2-].[OH2-].[Ni++].[Ni++].[Ni++].[O-]C([O-])=O	1.9822712330395684	96	1.21219	0.890703	0.321485	0.321485	2.09645	0.451588	0.488332	1.08136	2.36626	0.667187
12607-70-4	oncorhynchus mykiss		[OH2-].[OH2-].[OH2-].[OH2-].[Ni++].[Ni++].[Ni++].[O-]C([O-])=O	1.9822712330395684	96	1.13672	0.890703	0.246018	0.246018	1.76205	0.451588	0.488332	1.08136	2.36626	0.667187
12607-70-4	oncorhynchus mykiss		[OH2-].[OH2-].[OH2-].[OH2-].[Ni++].[Ni++].[Ni++].[O-]C([O-])=O	1.380211241711606	24.000000000000007	2.29226	0.892993	1.39926	1.39926	25.0763	0.449905	0.487189	1.08287	2.36855	0.66674
12607-70-4	oncorhynchus mykiss		[OH2-].[OH2-].[OH2-].[OH2-].[Ni++].[Ni++].[Ni++].[O-]C([O-])=O	1.380211241711606	24.000000000000007	2.49415	0.892993	1.60116	1.60116	39.9173	0.449905	0.487189	1.08287	2.36855	0.66674
12607-70-4	pimephales promelas		[OH2-].[OH2-].[OH2-].[OH2-].[Ni++].[Ni++].[Ni++].[O-]C([O-])=O	1.9822712330395684	96	1.39794	0.890703	0.507237	0.507237	3.21542	0.451588	0.488332	1.08136	2.36626	0.667187
12607-70-4	pimephales promelas		[OH2-].[OH2-].[OH2-].[OH2-].[Ni++].[Ni++].[Ni++].[O-]C([O-])=O	2.0791812460476247	119.99999999999996	-0.221849	0.890051	-1.1119	1.1119	12.939	0.452068	0.488658	1.08094	2.3656	0.667313
12607-70-4	pimephales promelas		[OH2-].[OH2-].[OH2-].[OH2-].[Ni++].[Ni++].[Ni++].[O-]C([O-])=O	1.9822712330395684	96	1.44716	0.890703	0.556455	0.556455	3.60127	0.451588	0.488332	1.08136	2.36626	0.667187
12607-70-4	pimephales promelas		[OH2-].[OH2-].[OH2-].[OH2-].[Ni++].[Ni++].[Ni++].[O-]C([O-])=O	1.9822712330395684	96	1.50515	0.890703	0.614447	0.614447	4.11573	0.451588	0.488332	1.08136	2.36626	0.667187
12607-70-4	pimephales promelas		[OH2-].[OH2-].[OH2-].[OH2-].[Ni++].[Ni++].[Ni++].[O-]C([O-])=O	1.9822712330395684	96	0.225309	0.890703	-0.665394	0.665394	4.628	0.451588	0.488332	1.08136	2.36626	0.667187
12607-70-4	pimephales promelas		[OH2-].[OH2-].[OH2-].[OH2-].[Ni++].[Ni++].[Ni++].[O-]C([O-])=O	1.9822712330395684	96	-0.161151	0.890703	-1.05185	1.05185	11.2682	0.451588	0.488332	1.08136	2.36626	0.667187
12607-70-4	pimephales promelas		[OH2-].[OH2-].[OH2-].[OH2-].[Ni++].[Ni++].[Ni++].[O-]C([O-])=O	1.9822712330395684	96	0.531479	0.890703	-0.359224	0.359224	2.28678	0.451588	0.488332	1.08136	2.36626	0.667187
12607-70-4	pimephales promelas		[OH2-].[OH2-].[OH2-].[OH2-].[Ni++].[Ni++].[Ni++].[O-]C([O-])=O	1.9822712330395684	96	-0.267606	0.890703	-1.15831	1.15831	14.3982	0.451588	0.488332	1.08136	2.36626	0.667187
12607-70-4	pimephales promelas		[OH2-].[OH2-].[OH2-].[OH2-].[Ni++].[Ni++].[Ni++].[O-]C([O-])=O	1.9822712330395684	96	1.64836	0.890703	0.757657	0.757657	5.72344	0.451588	0.488332	1.08136	2.36626	0.667187
12607-70-4	pimephales promelas		[OH2-].[OH2-].[OH2-].[OH2-].[Ni++].[Ni++].[Ni++].[O-]C([O-])=O	2.225309281725863	168	-0.154902	0.888908	-1.04381	1.04381	11.0614	0.452904	0.489233	1.08021	2.36446	0.667539
12607-70-4	pimephales promelas		[OH2-].[OH2-].[OH2-].[OH2-].[Ni++].[Ni++].[Ni++].[O-]C([O-])=O	1.9822712330395684	96	1.62737	0.890703	0.736663	0.736663	5.45334	0.451588	0.488332	1.08136	2.36626	0.667187
12607-70-4	pimephales promelas		[OH2-].[OH2-].[OH2-].[OH2-].[Ni++].[Ni++].[Ni++].[O-]C([O-])=O	1.9822712330395684	96	0.356026	0.890703	-0.534677	0.534677	3.42513	0.451588	0.488332	1.08136	2.36626	0.667187
12607-70-4	pimephales promelas		[OH2-].[OH2-].[OH2-].[OH2-].[Ni++].[Ni++].[Ni++].[O-]C([O-])=O	1.9822712330395684	96	0.344392	0.890703	-0.546311	0.546311	3.51812	0.451588	0.488332	1.08136	2.36626	0.667187
12607-70-4	pimephales promelas		[OH2-].[OH2-].[OH2-].[OH2-].[Ni++].[Ni++].[Ni++].[O-]C([O-])=O	1.9822712330395684	96	0.049218	0.890703	-0.841485	0.841485	6.942	0.451588	0.488332	1.08136	2.36626	0.667187
12607-70-4	pimephales promelas		[OH2-].[OH2-].[OH2-].[OH2-].[Ni++].[Ni++].[Ni++].[O-]C([O-])=O	1.9822712330395684	96	0.491362	0.890703	-0.399341	0.399341	2.50808	0.451588	0.488332	1.08136	2.36626	0.667187
12607-70-4	pimephales promelas		[OH2-].[OH2-].[OH2-].[OH2-].[Ni++].[Ni++].[Ni++].[O-]C([O-])=O	1.9822712330395684	96	0.71433	0.890703	-0.176373	0.176373	1.50097	0.451588	0.488332	1.08136	2.36626	0.667187
12607-70-4	pimephales promelas		[OH2-].[OH2-].[OH2-].[OH2-].[Ni++].[Ni++].[Ni++].[O-]C([O-])=O	1.9822712330395684	96	-0.30103	0.890703	-1.19173	1.19173	15.5501	0.451588	0.488332	1.08136	2.36626	0.667187
12607-70-4	pimephales promelas		[OH2-].[OH2-].[OH2-].[OH2-].[Ni++].[Ni++].[Ni++].[O-]C([O-])=O	1.9822712330395684	96	1.43136	0.890703	0.540661	0.540661	3.47265	0.451588	0.488332	1.08136	2.36626	0.667187
12607-70-4	pimephales promelas		[OH2-].[OH2-].[OH2-].[OH2-].[Ni++].[Ni++].[Ni++].[O-]C([O-])=O	1.9822712330395684	96	0.660865	0.890703	-0.229837	0.229837	1.69761	0.451588	0.488332	1.08136	2.36626	0.667187
12607-70-4	pimephales promelas		[OH2-].[OH2-].[OH2-].[OH2-].[Ni++].[Ni++].[Ni++].[O-]C([O-])=O	1.9822712330395684	96	-0.346787	0.890703	-1.23749	1.23749	17.2779	0.451588	0.488332	1.08136	2.36626	0.667187
12607-70-4	pimephales promelas		[OH2-].[OH2-].[OH2-].[OH2-].[Ni++].[Ni++].[Ni++].[O-]C([O-])=O	1.9822712330395684	96	-0.39794	0.890703	-1.28864	1.28864	19.4376	0.451588	0.488332	1.08136	2.36626	0.667187
12607-70-4	pimephales promelas		[OH2-].[OH2-].[OH2-].[OH2-].[Ni++].[Ni++].[Ni++].[O-]C([O-])=O	1.9822712330395684	96	-0.455932	0.890703	-1.34663	1.34663	22.2144	0.451588	0.488332	1.08136	2.36626	0.667187
12607-70-4	poecilia reticulata		[OH2-].[OH2-].[OH2-].[OH2-].[Ni++].[Ni++].[Ni++].[O-]C([O-])=O	1.380211241711606	24.000000000000007	1.97772	0.892993	1.08473	1.08473	12.1543	0.449905	0.487189	1.08287	2.36855	0.66674
12607-70-4	poecilia reticulata		[OH2-].[OH2-].[OH2-].[OH2-].[Ni++].[Ni++].[Ni++].[O-]C([O-])=O	1.380211241711606	24.000000000000007	1.73584	0.892993	0.842845	0.842845	6.96378	0.449905	0.487189	1.08287	2.36855	0.66674
12607-70-4	poecilia reticulata		[OH2-].[OH2-].[OH2-].[OH2-].[Ni++].[Ni++].[Ni++].[O-]C([O-])=O	1.380211241711606	24.000000000000007	2.52634	0.892993	1.63335	1.63335	42.9879	0.449905	0.487189	1.08287	2.36855	0.66674
12607-70-4	poecilia reticulata		[OH2-].[OH2-].[OH2-].[OH2-].[Ni++].[Ni++].[Ni++].[O-]C([O-])=O	1.9822712330395684	96	1.5563	0.890703	0.6656	0.6656	4.6302	0.451588	0.488332	1.08136	2.36626	0.667187
12607-70-4	poecilia reticulata		[OH2-].[OH2-].[OH2-].[OH2-].[Ni++].[Ni++].[Ni++].[O-]C([O-])=O	1.8573324964312683	72.00000000000001	1.70001	0.891405	0.808606	0.808606	6.43585	0.451072	0.487981	1.08183	2.36696	0.66705
12607-70-4	poecilia reticulata		[OH2-].[OH2-].[OH2-].[OH2-].[Ni++].[Ni++].[Ni++].[O-]C([O-])=O	1.6812412373755872	47.99999999999999	2.31006	0.892167	1.41789	1.41789	26.1751	0.450512	0.487601	1.08233	2.36772	0.666901
12607-70-4	poecilia reticulata		[OH2-].[OH2-].[OH2-].[OH2-].[Ni++].[Ni++].[Ni++].[O-]C([O-])=O	1.8573324964312683	72.00000000000001	1.27231	0.891405	0.380901	0.380901	2.40381	0.451072	0.487981	1.08183	2.36696	0.66705
12607-70-4	poecilia reticulata		[OH2-].[OH2-].[OH2-].[OH2-].[Ni++].[Ni++].[Ni++].[O-]C([O-])=O	1.9822712330395684	96	1.19368	0.890703	0.302978	0.302978	2.00899	0.451588	0.488332	1.08136	2.36626	0.667187
12607-70-4	poecilia reticulata		[OH2-].[OH2-].[OH2-].[OH2-].[Ni++].[Ni++].[Ni++].[O-]C([O-])=O	1.6812412373755872	47.99999999999999	1.79934	0.892167	0.907174	0.907174	8.07558	0.450512	0.487601	1.08233	2.36772	0.666901
12607-70-4	poecilia reticulata		[OH2-].[OH2-].[OH2-].[OH2-].[Ni++].[Ni++].[Ni++].[O-]C([O-])=O	2.225309281725863	168	1.51996	0.888908	0.631051	0.631051	4.27613	0.452904	0.489233	1.08021	2.36446	0.667539
12607-70-4	poecilia reticulata		[OH2-].[OH2-].[OH2-].[OH2-].[Ni++].[Ni++].[Ni++].[O-]C([O-])=O	2.380211241711606	239.99999999999997	1.49346	0.887512	0.605946	0.605946	4.03595	0.453924	0.489937	1.07934	2.36307	0.667816
12607-70-4	poecilia reticulata		[OH2-].[OH2-].[OH2-].[OH2-].[Ni++].[Ni++].[Ni++].[O-]C([O-])=O	1.6812412373755872	47.99999999999999	1.47217	0.892167	0.580005	0.580005	3.80193	0.450512	0.487601	1.08233	2.36772	0.666901
12607-70-4	puntius sophore		[OH2-].[OH2-].[OH2-].[OH2-].[Ni++].[Ni++].[Ni++].[O-]C([O-])=O	1.9822712330395684	96	1.13258	0.890703	0.241877	0.241877	1.74533	0.451588	0.488332	1.08136	2.36626	0.667187
12607-70-4	rasbora daniconius		[OH2-].[OH2-].[OH2-].[OH2-].[Ni++].[Ni++].[Ni++].[O-]C([O-])=O	1.9822712330395684	96	1.68869	0.890703	0.797984	0.797984	6.28035	0.451588	0.488332	1.08136	2.36626	0.667187
12607-70-4	rasbora sumatrana		[OH2-].[OH2-].[OH2-].[OH2-].[Ni++].[Ni++].[Ni++].[O-]C([O-])=O	1.6812412373755872	47.99999999999999	0.542825	0.892167	-0.349341	0.349341	2.23533	0.450512	0.487601	1.08233	2.36772	0.666901
12607-70-4	rasbora sumatrana		[OH2-].[OH2-].[OH2-].[OH2-].[Ni++].[Ni++].[Ni++].[O-]C([O-])=O	1.380211241711606	24.000000000000007	0.989005	0.892993	0.0960113	0.0960113	1.24742	0.449905	0.487189	1.08287	2.36855	0.66674
12607-70-4	rasbora sumatrana		[OH2-].[OH2-].[OH2-].[OH2-].[Ni++].[Ni++].[Ni++].[O-]C([O-])=O	1.9822712330395684	96	-0.0809219	0.890703	-0.971625	0.971625	9.36752	0.451588	0.488332	1.08136	2.36626	0.667187
12607-70-4	rasbora sumatrana		[OH2-].[OH2-].[OH2-].[OH2-].[Ni++].[Ni++].[Ni++].[O-]C([O-])=O	1.8573324964312683	72.00000000000001	0.0413927	0.891405	-0.850012	0.850012	7.07966	0.451072	0.487981	1.08183	2.36696	0.66705
12607-70-4	thymallus arcticus		[OH2-].[OH2-].[OH2-].[OH2-].[Ni++].[Ni++].[Ni++].[O-]C([O-])=O	1.9822712330395684	96	0.913814	0.890703	0.0231109	0.0231109	1.05466	0.451588	0.488332	1.08136	2.36626	0.667187
12607-70-4	thymallus arcticus		[OH2-].[OH2-].[OH2-].[OH2-].[Ni++].[Ni++].[Ni++].[O-]C([O-])=O	1.9822712330395684	96	0.939519	0.890703	0.0488163	0.0488163	1.11896	0.451588	0.488332	1.08136	2.36626	0.667187
12612-50-9	carassius auratus		S.[Mo]	2.225309281725863	168	1.77815	1.41056	0.367587	0.367587	2.33124	0.415023	0.458631	1.10507	2.53838	0.705549
12612-50-9	nemacheilus biota		S.[Mo]	1.9822712330395684	96	2.32428	1.4124	0.911885	0.911885	8.16365	0.41403	0.457932	1.10604	2.5401	0.705262
12612-50-9	oncorhynchus mykiss		S.[Mo]	2.8273692730538253	672.0000000000001	-0.136677	1.40515	-1.54183	1.54183	34.8197	0.41802	0.460739	1.10219	2.53321	0.706409
1307-86-4	cyprinus carpio		O|[Co](|O)|O	1.9822712330395684	96	2.52242	1.55731	0.965109	0.965109	9.22804	0.146614	0.239594	1.63418	3.13305	0.511066
1307-86-4	danio rerio		O|[Co](|O)|O	1.9822712330395684	96	1.20358	1.55731	-0.353732	0.353732	2.25804	0.146614	0.239594	1.63418	3.13305	0.511066
1307-86-4	danio rerio		O|[Co](|O)|O	1.9822712330395684	96	1.93095	1.55731	0.37364	0.37364	2.36396	0.146614	0.239594	1.63418	3.13305	0.511066
1307-86-4	oncorhynchus mykiss		O|[Co](|O)|O	1.9822712330395684	96	0.147985	1.55731	-1.40932	1.40932	25.664	0.146614	0.239594	1.63418	3.13305	0.511066
1307-86-4	oncorhynchus mykiss		O|[Co](|O)|O	2.1583624920952498	144.00000000000003	-0.283997	1.55564	-1.83964	1.83964	69.1258	0.146926	0.239904	1.63282	3.13121	0.511284
1307-86-4	oncorhynchus mykiss		O|[Co](|O)|O	1.9822712330395684	96	0.179552	1.55731	-1.37776	1.37776	23.8648	0.146614	0.239594	1.63418	3.13305	0.511066
1307-86-4	pimephales promelas		O|[Co](|O)|O	1.9822712330395684	96	1.68124	1.55731	0.123932	0.123932	1.33025	0.146614	0.239594	1.63418	3.13305	0.511066
1307-86-4	pimephales promelas		O|[Co](|O)|O	2.225309281725863	168	0.270399	1.5549	-1.28451	1.28451	19.2533	0.147062	0.240038	1.63223	3.1304	0.511377
1307-86-4	pimephales promelas		O|[Co](|O)|O	2.225309281725863	168	-0.0946359	1.5549	-1.64954	1.64954	44.6212	0.147062	0.240038	1.63223	3.1304	0.511377
1307-86-4	pimephales promelas		O|[Co](|O)|O	2.225309281725863	168	0.139564	1.5549	-1.41534	1.41534	26.022	0.147062	0.240038	1.63223	3.1304	0.511377
1307-86-4	pimephales promelas		O|[Co](|O)|O	2.225309281725863	168	0.220108	1.5549	-1.3348	1.3348	21.6171	0.147062	0.240038	1.63223	3.1304	0.511377
1307-86-4	pimephales promelas		O|[Co](|O)|O	1.9822712330395684	96	1.7332	1.55731	0.175888	0.175888	1.4993	0.146614	0.239594	1.63418	3.13305	0.511066
1307-86-4	pimephales promelas		O|[Co](|O)|O	1.9822712330395684	96	0.279895	1.55731	-1.27741	1.27741	18.9415	0.146614	0.239594	1.63418	3.13305	0.511066
1307-86-4	pimephales promelas		O|[Co](|O)|O	2.225309281725863	168	-0.0184079	1.5549	-1.57331	1.57331	37.438	0.147062	0.240038	1.63223	3.1304	0.511377
1307-86-4	pimephales promelas		O|[Co](|O)|O	2.225309281725863	168	0.247728	1.5549	-1.30718	1.30718	20.2851	0.147062	0.240038	1.63223	3.1304	0.511377
1307-86-4	pimephales promelas		O|[Co](|O)|O	1.9822712330395684	96	1.96332	1.55731	0.406006	0.406006	2.54687	0.146614	0.239594	1.63418	3.13305	0.511066
1307-86-4	pimephales promelas		O|[Co](|O)|O	2.225309281725863	168	0.630733	1.5549	-0.924172	0.924172	8.39793	0.147062	0.240038	1.63223	3.1304	0.511377
1307-86-4	pimephales promelas		O|[Co](|O)|O	2.225309281725863	168	0.301095	1.5549	-1.25381	1.25381	17.9395	0.147062	0.240038	1.63223	3.1304	0.511377
1307-86-4	pimephales promelas		O|[Co](|O)|O	1.9822712330395684	96	0.270912	1.55731	-1.2864	1.2864	19.3374	0.146614	0.239594	1.63418	3.13305	0.511066
1307-86-4	pimephales promelas		O|[Co](|O)|O	1.9822712330395684	96	0.513218	1.55731	-1.04409	1.04409	11.0686	0.146614	0.239594	1.63418	3.13305	0.511066
1307-86-4	pimephales promelas		O|[Co](|O)|O	2.225309281725863	168	0.757396	1.5549	-0.797509	0.797509	6.27349	0.147062	0.240038	1.63223	3.1304	0.511377
1307-86-4	pimephales promelas		O|[Co](|O)|O	1.9822712330395684	96	1.50786	1.55731	-0.0494531	0.0494531	1.12061	0.146614	0.239594	1.63418	3.13305	0.511066
1307-86-4	pimephales promelas		O|[Co](|O)|O	1.9822712330395684	96	0.489958	1.55731	-1.06735	1.06735	11.6775	0.146614	0.239594	1.63418	3.13305	0.511066
1307-86-4	pimephales promelas		O|[Co](|O)|O	2.225309281725863	168	0.207634	1.5549	-1.34727	1.34727	22.247	0.147062	0.240038	1.63223	3.1304	0.511377
1307-86-4	pimephales promelas		O|[Co](|O)|O	1.9822712330395684	96	0.557507	1.55731	-0.999802	0.999802	9.99544	0.146614	0.239594	1.63418	3.13305	0.511066
1307-86-4	pimephales promelas		O|[Co](|O)|O	2.225309281725863	168	0.339451	1.5549	-1.21545	1.21545	16.423	0.147062	0.240038	1.63223	3.1304	0.511377
1307-86-4	pimephales promelas		O|[Co](|O)|O	2.225309281725863	168	-0.236722	1.5549	-1.79163	1.79163	61.8909	0.147062	0.240038	1.63223	3.1304	0.511377
1307-86-4	pimephales promelas		O|[Co](|O)|O	2.225309281725863	168	0.799685	1.5549	-0.75522	0.75522	5.69141	0.147062	0.240038	1.63223	3.1304	0.511377
1307-86-4	pimephales promelas		O|[Co](|O)|O	2.2833012287035497	192.00000000000003	0.437751	1.55422	-1.11647	1.11647	13.076	0.147186	0.240162	1.63168	3.12966	0.511462
1307-86-4	pimephales promelas		O|[Co](|O)|O	2.225309281725863	168	-0.142245	1.5549	-1.69715	1.69715	49.791	0.147062	0.240038	1.63223	3.1304	0.511377
1307-86-4	pimephales promelas		O|[Co](|O)|O	2.225309281725863	168	-0.246417	1.5549	-1.80132	1.80132	63.2881	0.147062	0.240038	1.63223	3.1304	0.511377
1308-14-1	cyprinus carpio		[OH2-].[OH2-].[OH2-].[Cr+3]	1.9822712330395684	96	1.98989	1.20239	0.787509	0.787509	6.13068	0.279927	0.361951	1.29302	2.67693	0.606967
1308-14-1	cyprinus carpio		[OH2-].[OH2-].[OH2-].[Cr+3]	1.380211241711606	24.000000000000007	2.55991	1.20504	1.35486	1.35486	22.6393	0.278946	0.361173	1.29478	2.67977	0.606689
1308-14-1	cyprinus carpio		[OH2-].[OH2-].[OH2-].[Cr+3]	1.380211241711606	24.000000000000007	2.56996	1.20504	1.36492	1.36492	23.1695	0.278946	0.361173	1.29478	2.67977	0.606689
1308-14-1	cyprinus carpio		[OH2-].[OH2-].[OH2-].[Cr+3]	1.9822712330395684	96	2.17984	1.20239	0.977453	0.977453	9.49409	0.279927	0.361951	1.29302	2.67693	0.606967
1308-14-1	oncorhynchus mykiss		[OH2-].[OH2-].[OH2-].[Cr+3]	1.9822712330395684	96	0.643453	1.20239	-0.558933	0.558933	3.62187	0.279927	0.361951	1.29302	2.67693	0.606967
1309-37-1	cyprinus carpio		O.[Fe+3].[Fe+3].[O-2].[O-2].[O-2]	1.9822712330395684	96	-0.251812	0.960081	-1.21189	1.21189	16.2889	0.236667	0.320282	1.3533	2.68768	0.540533
1309-37-1	cyprinus carpio		O.[Fe+3].[Fe+3].[O-2].[O-2].[O-2]	1.9822712330395684	96	0.133539	0.960081	-0.826542	0.826542	6.70721	0.236667	0.320282	1.3533	2.68768	0.540533
1309-37-1	cyprinus carpio		O.[Fe+3].[Fe+3].[O-2].[O-2].[O-2]	1.9822712330395684	96	0.352183	0.960081	-0.607898	0.607898	4.05414	0.236667	0.320282	1.3533	2.68768	0.540533
1309-37-1	cyprinus carpio		O.[Fe+3].[Fe+3].[O-2].[O-2].[O-2]	1.9822712330395684	96	0.0863598	0.960081	-0.873721	0.873721	7.47689	0.236667	0.320282	1.3533	2.68768	0.540533
1309-37-1	ictalurus punctatus		O.[Fe+3].[Fe+3].[O-2].[O-2].[O-2]	1.8573324964312683	72.00000000000001	0.531479	0.960853	-0.429374	0.429374	2.68766	0.236412	0.320056	1.3538	2.68846	0.5404
1309-37-1	lepomis macrochirus		O.[Fe+3].[Fe+3].[O-2].[O-2].[O-2]	1.9822712330395684	96	1.30103	0.960081	0.340949	0.340949	2.19255	0.236667	0.320282	1.3533	2.68768	0.540533
1309-37-1	morone saxatilis		O.[Fe+3].[Fe+3].[O-2].[O-2].[O-2]	1.9822712330395684	96	0.60206	0.960081	-0.358021	0.358021	2.28045	0.236667	0.320282	1.3533	2.68768	0.540533
1309-37-1	morone saxatilis		O.[Fe+3].[Fe+3].[O-2].[O-2].[O-2]	1.9822712330395684	96	0.778151	0.960081	-0.18193	0.18193	1.5203	0.236667	0.320282	1.3533	2.68768	0.540533
1309-37-1	oncorhynchus mykiss		O.[Fe+3].[Fe+3].[O-2].[O-2].[O-2]	1.9822712330395684	96	0.937016	0.960081	-0.0230648	0.0230648	1.05454	0.236667	0.320282	1.3533	2.68768	0.540533
1309-37-1	oncorhynchus mykiss		O.[Fe+3].[Fe+3].[O-2].[O-2].[O-2]	1.9822712330395684	96	0.644439	0.960081	-0.315642	0.315642	2.06844	0.236667	0.320282	1.3533	2.68768	0.540533
1309-37-1	oncorhynchus mykiss		O.[Fe+3].[Fe+3].[O-2].[O-2].[O-2]	1.9822712330395684	96	1.26221	0.960081	0.302133	0.302133	2.00508	0.236667	0.320282	1.3533	2.68768	0.540533
1309-37-1	pimephales promelas		O.[Fe+3].[Fe+3].[O-2].[O-2].[O-2]	1.9822712330395684	96	0.563481	0.960081	-0.3966	0.3966	2.4923	0.236667	0.320282	1.3533	2.68768	0.540533
1309-37-1	pimephales promelas		O.[Fe+3].[Fe+3].[O-2].[O-2].[O-2]	1.9822712330395684	96	1.15836	0.960081	0.198282	0.198282	1.57863	0.236667	0.320282	1.3533	2.68768	0.540533
1309-37-1	pimephales promelas		O.[Fe+3].[Fe+3].[O-2].[O-2].[O-2]	1.9822712330395684	96	0.963788	0.960081	0.00370693	0.00370693	1.00857	0.236667	0.320282	1.3533	2.68768	0.540533
1309-37-1	pimephales promelas		O.[Fe+3].[Fe+3].[O-2].[O-2].[O-2]	1.9822712330395684	96	1.38453	0.960081	0.424452	0.424452	2.65737	0.236667	0.320282	1.3533	2.68768	0.540533
1309-37-1	pimephales promelas		O.[Fe+3].[Fe+3].[O-2].[O-2].[O-2]	1.9822712330395684	96	1.3189	0.960081	0.358817	0.358817	2.28463	0.236667	0.320282	1.3533	2.68768	0.540533
1309-37-1	salmo trutta		O.[Fe+3].[Fe+3].[O-2].[O-2].[O-2]	1.9822712330395684	96	1.44716	0.960081	0.487077	0.487077	3.06957	0.236667	0.320282	1.3533	2.68768	0.540533
1309-37-1	salmo trutta		O.[Fe+3].[Fe+3].[O-2].[O-2].[O-2]	1.9822712330395684	96	-1.30103	0.960081	-2.26111	2.26111	182.436	0.236667	0.320282	1.3533	2.68768	0.540533
1309-37-1	salmo trutta		O.[Fe+3].[Fe+3].[O-2].[O-2].[O-2]	1.9822712330395684	96	1.6721	0.960081	0.712017	0.712017	5.15249	0.236667	0.320282	1.3533	2.68768	0.540533
1309-37-1	salmo trutta		O.[Fe+3].[Fe+3].[O-2].[O-2].[O-2]	1.9822712330395684	96	-0.619789	0.960081	-1.57987	1.57987	38.0075	0.236667	0.320282	1.3533	2.68768	0.540533
1309-37-1	salvelinus fontinalis		O.[Fe+3].[Fe+3].[O-2].[O-2].[O-2]	1.9822712330395684	96	-0.387216	0.960081	-1.3473	1.3473	22.2483	0.236667	0.320282	1.3533	2.68768	0.540533
1309-37-1	salvelinus fontinalis		O.[Fe+3].[Fe+3].[O-2].[O-2].[O-2]	1.9822712330395684	96	-0.318759	0.960081	-1.27884	1.27884	19.0038	0.236667	0.320282	1.3533	2.68768	0.540533
1309-37-1	salvelinus fontinalis		O.[Fe+3].[Fe+3].[O-2].[O-2].[O-2]	1.9822712330395684	96	0.243038	0.960081	-0.717043	0.717043	5.21246	0.236667	0.320282	1.3533	2.68768	0.540533
1309-37-1	salvelinus fontinalis		O.[Fe+3].[Fe+3].[O-2].[O-2].[O-2]	1.9822712330395684	96	0.298853	0.960081	-0.661228	0.661228	4.58382	0.236667	0.320282	1.3533	2.68768	0.540533
1309-37-1	salvelinus fontinalis		O.[Fe+3].[Fe+3].[O-2].[O-2].[O-2]	1.9822712330395684	96	-0.0457575	0.960081	-1.00584	1.00584	10.1353	0.236667	0.320282	1.3533	2.68768	0.540533
1309-37-1	salvelinus fontinalis		O.[Fe+3].[Fe+3].[O-2].[O-2].[O-2]	1.9822712330395684	96	0.113943	0.960081	-0.846138	0.846138	7.01678	0.236667	0.320282	1.3533	2.68768	0.540533
1309-37-1	therapon humeralis		O.[Fe+3].[Fe+3].[O-2].[O-2].[O-2]	1.380211241711606	24.000000000000007	1.22272	0.962598	0.260118	0.260118	1.8202	0.235835	0.319542	1.35494	2.69022	0.540098
1309-37-1	therapon humeralis		O.[Fe+3].[Fe+3].[O-2].[O-2].[O-2]	1.380211241711606	24.000000000000007	1.07188	0.962598	0.109284	0.109284	1.28613	0.235835	0.319542	1.35494	2.69022	0.540098
1309-64-4	carassius auratus		[O-2].[O-2].[O-2].[Sb+3].[Sb+3]	2.8273692730538253	672.0000000000001	1.05308	1.0976	-0.0445219	0.0445219	1.10795	0.16555	0.253772	1.53291	2.9275	0.489145
1309-64-4	cyprinus carpio		[O-2].[O-2].[O-2].[Sb+3].[Sb+3]	1.6812412373755872	47.99999999999999	1.28691	1.10591	0.180994	0.180994	1.51703	0.163076	0.251405	1.54164	2.93846	0.487337
1309-64-4	cyprinus carpio		[O-2].[O-2].[O-2].[Sb+3].[Sb+3]	1.9822712330395684	96	1.14768	1.10446	0.0432199	0.0432199	1.10464	0.163499	0.251805	1.5401	2.93652	0.487624
1309-64-4	cyprinus carpio		[O-2].[O-2].[O-2].[Sb+3].[Sb+3]	1.8573324964312683	72.00000000000001	1.21059	1.10515	0.105435	0.105435	1.27478	0.163296	0.251613	1.54084	2.93744	0.487487
1309-64-4	oncorhynchus mykiss		[O-2].[O-2].[O-2].[Sb+3].[Sb+3]	2.8273692730538253	672.0000000000001	-0.180456	1.0976	-1.27806	1.27806	18.9695	0.16555	0.253772	1.53291	2.9275	0.489145
1309-64-4	oncorhynchus mykiss		[O-2].[O-2].[O-2].[Sb+3].[Sb+3]	2.8273692730538253	672.0000000000001	-0.236572	1.0976	-1.33417	1.33417	21.586	0.16555	0.253772	1.53291	2.9275	0.489145
1309-64-4	oreochromis mossambicus		[O-2].[O-2].[O-2].[Sb+3].[Sb+3]	1.9822712330395684	96	1.27875	1.10446	0.174297	0.174297	1.49382	0.163499	0.251805	1.5401	2.93652	0.487624
1309-64-4	pargus major		[O-2].[O-2].[O-2].[Sb+3].[Sb+3]	1.380211241711606	24.000000000000007	0.838849	1.10675	-0.267904	0.267904	1.85312	0.162835	0.251176	1.54252	2.93957	0.487174
1309-64-4	pargus major		[O-2].[O-2].[O-2].[Sb+3].[Sb+3]	1.6812412373755872	47.99999999999999	0.838849	1.10591	-0.267062	0.267062	1.84953	0.163076	0.251405	1.54164	2.93846	0.487337
1309-64-4	pargus major		[O-2].[O-2].[O-2].[Sb+3].[Sb+3]	1.8573324964312683	72.00000000000001	0.838849	1.10515	-0.266302	0.266302	1.8463	0.163296	0.251613	1.54084	2.93744	0.487487
1309-64-4	pargus major		[O-2].[O-2].[O-2].[Sb+3].[Sb+3]	1.9822712330395684	96	0.838849	1.10446	-0.265607	0.265607	1.84335	0.163499	0.251805	1.5401	2.93652	0.487624
1309-64-4	pargus major		[O-2].[O-2].[O-2].[Sb+3].[Sb+3]	1.380211241711606	24.000000000000007	1.19033	1.10675	0.0835782	0.0835782	1.21221	0.162835	0.251176	1.54252	2.93957	0.487174
1309-64-4	pargus major		[O-2].[O-2].[O-2].[Sb+3].[Sb+3]	1.6812412373755872	47.99999999999999	1.19033	1.10591	0.0844204	0.0844204	1.21456	0.163076	0.251405	1.54164	2.93846	0.487337
1309-64-4	pargus major		[O-2].[O-2].[O-2].[Sb+3].[Sb+3]	1.8573324964312683	72.00000000000001	1.18184	1.10515	0.0766921	0.0766921	1.19314	0.163296	0.251613	1.54084	2.93744	0.487487
1309-64-4	pargus major		[O-2].[O-2].[O-2].[Sb+3].[Sb+3]	1.9822712330395684	96	1.09342	1.10446	-0.0110347	0.0110347	1.02573	0.163499	0.251805	1.5401	2.93652	0.487624
1309-64-4	pargus major		[O-2].[O-2].[O-2].[Sb+3].[Sb+3]	1.380211241711606	24.000000000000007	-0.031517	1.10675	-1.13827	1.13827	13.749	0.162835	0.251176	1.54252	2.93957	0.487174
1309-64-4	pargus major		[O-2].[O-2].[O-2].[Sb+3].[Sb+3]	1.6812412373755872	47.99999999999999	-0.031517	1.10591	-1.13743	1.13743	13.7223	0.163076	0.251405	1.54164	2.93846	0.487337
1309-64-4	pargus major		[O-2].[O-2].[O-2].[Sb+3].[Sb+3]	1.8573324964312683	72.00000000000001	-0.031517	1.10515	-1.13667	1.13667	13.6984	0.163296	0.251613	1.54084	2.93744	0.487487
1309-64-4	pargus major		[O-2].[O-2].[O-2].[Sb+3].[Sb+3]	1.9822712330395684	96	-0.031517	1.10446	-1.13597	1.13597	13.6765	0.163499	0.251805	1.5401	2.93652	0.487624
1309-64-4	pimephales promelas		[O-2].[O-2].[O-2].[Sb+3].[Sb+3]	1.9822712330395684	96	0.954242	1.10446	-0.150214	0.150214	1.41323	0.163499	0.251805	1.5401	2.93652	0.487624
1309-64-4	pimephales promelas		[O-2].[O-2].[O-2].[Sb+3].[Sb+3]	1.9822712330395684	96	1.23045	1.10446	0.125993	0.125993	1.33657	0.163499	0.251805	1.5401	2.93652	0.487624
1309-64-4	pimephales promelas		[O-2].[O-2].[O-2].[Sb+3].[Sb+3]	1.9822712330395684	96	1.15836	1.10446	0.0539061	0.0539061	1.13216	0.163499	0.251805	1.5401	2.93652	0.487624
1309-64-4	pimephales promelas		[O-2].[O-2].[O-2].[Sb+3].[Sb+3]	1.6812412373755872	47.99999999999999	1.24055	1.10591	0.134638	0.134638	1.36345	0.163076	0.251405	1.54164	2.93846	0.487337
1309-64-4	pimephales promelas		[O-2].[O-2].[O-2].[Sb+3].[Sb+3]	1.380211241711606	24.000000000000007	1.31806	1.10675	0.21131	0.21131	1.62671	0.162835	0.251176	1.54252	2.93957	0.487174
1309-64-4	pimephales promelas		[O-2].[O-2].[O-2].[Sb+3].[Sb+3]	1.9822712330395684	96	1.34044	1.10446	0.235988	0.235988	1.72182	0.163499	0.251805	1.5401	2.93652	0.487624
1309-64-4	pimephales promelas		[O-2].[O-2].[O-2].[Sb+3].[Sb+3]	2.2833012287035497	192.00000000000003	1.30535	1.10221	0.203142	0.203142	1.5964	0.164162	0.252436	1.53773	2.93354	0.488096
13138-45-9	anguilla rostrata		O.O.O.O.O.O.O=[N+]([O-])[O-].O=[N+]([O-])[O-].[Ni+2]	1.6812412373755872	47.99999999999999	1.12057	1.41041	-0.289836	0.289836	1.94911	0.242603	0.334754	1.37984	2.82128	0.609681
13138-45-9	anguilla rostrata		O.O.O.O.O.O.O=[N+]([O-])[O-].O=[N+]([O-])[O-].[Ni+2]	1.9822712330395684	96	1.11394	1.40876	-0.29482	0.29482	1.9716	0.243161	0.335217	1.37858	2.81929	0.609858
13138-45-9	anguilla rostrata		O.O.O.O.O.O.O=[N+]([O-])[O-].O=[N+]([O-])[O-].[Ni+2]	1.380211241711606	24.000000000000007	1.14613	1.41134	-0.265213	0.265213	1.84167	0.242288	0.334492	1.38055	2.82241	0.609582
13138-45-9	atherinops affinis		O.O.O.O.O.O.O=[N+]([O-])[O-].O=[N+]([O-])[O-].[Ni+2]	1.9822712330395684	96	1.42423	1.40876	0.015465	0.015465	1.03625	0.243161	0.335217	1.37858	2.81929	0.609858
13138-45-9	capoeta fusca		O.O.O.O.O.O.O=[N+]([O-])[O-].O=[N+]([O-])[O-].[Ni+2]	1.9822712330395684	96	1.89209	1.40876	0.483332	0.483332	3.04321	0.243161	0.335217	1.37858	2.81929	0.609858
13138-45-9	capoeta fusca		O.O.O.O.O.O.O=[N+]([O-])[O-].O=[N+]([O-])[O-].[Ni+2]	1.9822712330395684	96	2.10449	1.40876	0.695724	0.695724	4.96277	0.243161	0.335217	1.37858	2.81929	0.609858
13138-45-9	carassius auratus		O.O.O.O.O.O.O=[N+]([O-])[O-].O=[N+]([O-])[O-].[Ni+2]	1.6812412373755872	47.99999999999999	1.31175	1.41041	-0.0986562	0.0986562	1.25504	0.242603	0.334754	1.37984	2.82128	0.609681
13138-45-9	carassius auratus		O.O.O.O.O.O.O=[N+]([O-])[O-].O=[N+]([O-])[O-].[Ni+2]	1.380211241711606	24.000000000000007	1.53275	1.41134	0.121414	0.121414	1.32255	0.242288	0.334492	1.38055	2.82241	0.609582
13138-45-9	carassius auratus		O.O.O.O.O.O.O=[N+]([O-])[O-].O=[N+]([O-])[O-].[Ni+2]	1.9822712330395684	96	0.992112	1.40876	-0.416652	0.416652	2.61007	0.243161	0.335217	1.37858	2.81929	0.609858
13138-45-9	catla catla		O.O.O.O.O.O.O=[N+]([O-])[O-].O=[N+]([O-])[O-].[Ni+2]	1.9822712330395684	96	1.1232	1.40876	-0.285565	0.285565	1.93003	0.243161	0.335217	1.37858	2.81929	0.609858
13138-45-9	catla catla		O.O.O.O.O.O.O=[N+]([O-])[O-].O=[N+]([O-])[O-].[Ni+2]	1.9822712330395684	96	1.27852	1.40876	-0.130238	0.130238	1.3497	0.243161	0.335217	1.37858	2.81929	0.609858
13138-45-9	catla catla		O.O.O.O.O.O.O=[N+]([O-])[O-].O=[N+]([O-])[O-].[Ni+2]	1.9822712330395684	96	1.07298	1.40876	-0.335778	0.335778	2.1666	0.243161	0.335217	1.37858	2.81929	0.609858
13138-45-9	chelon labrosus		O.O.O.O.O.O.O=[N+]([O-])[O-].O=[N+]([O-])[O-].[Ni+2]	1.8573324964312683	72.00000000000001	2.17435	1.40955	0.764799	0.764799	5.81833	0.242894	0.334995	1.37918	2.82024	0.609773
13138-45-9	chelon labrosus		O.O.O.O.O.O.O=[N+]([O-])[O-].O=[N+]([O-])[O-].[Ni+2]	1.9822712330395684	96	2.07298	1.40876	0.664222	0.664222	4.61553	0.243161	0.335217	1.37858	2.81929	0.609858
13138-45-9	chelon labrosus		O.O.O.O.O.O.O=[N+]([O-])[O-].O=[N+]([O-])[O-].[Ni+2]	1.6812412373755872	47.99999999999999	2.43297	1.41041	1.02256	1.02256	10.5332	0.242603	0.334754	1.37984	2.82128	0.609681
13138-45-9	chelon labrosus		O.O.O.O.O.O.O=[N+]([O-])[O-].O=[N+]([O-])[O-].[Ni+2]	1.9822712330395684	96	2.07298	1.40876	0.664222	0.664222	4.61553	0.243161	0.335217	1.37858	2.81929	0.609858
13138-45-9	cyprinus carpio		O.O.O.O.O.O.O=[N+]([O-])[O-].O=[N+]([O-])[O-].[Ni+2]	1.9822712330395684	96	1.02531	1.40876	-0.383457	0.383457	2.418	0.243161	0.335217	1.37858	2.81929	0.609858
13138-45-9	cyprinus carpio		O.O.O.O.O.O.O=[N+]([O-])[O-].O=[N+]([O-])[O-].[Ni+2]	1.6812412373755872	47.99999999999999	1.46389	1.41041	0.0534829	0.0534829	1.13105	0.242603	0.334754	1.37984	2.82128	0.609681
13138-45-9	cyprinus carpio		O.O.O.O.O.O.O=[N+]([O-])[O-].O=[N+]([O-])[O-].[Ni+2]	1.380211241711606	24.000000000000007	1.58206	1.41134	0.170722	0.170722	1.48157	0.242288	0.334492	1.38055	2.82241	0.609582
13138-45-9	cyprinus carpio		O.O.O.O.O.O.O=[N+]([O-])[O-].O=[N+]([O-])[O-].[Ni+2]	1.9822712330395684	96	0.113943	1.40876	-1.29482	1.29482	19.716	0.243161	0.335217	1.37858	2.81929	0.609858
13138-45-9	cyprinus carpio		O.O.O.O.O.O.O=[N+]([O-])[O-].O=[N+]([O-])[O-].[Ni+2]	2.326335860928752	212.0000000000001	0.330414	1.40575	-1.07533	1.07533	11.8941	0.244186	0.336065	1.37627	2.81566	0.61018
13138-45-9	cyprinus carpio		O.O.O.O.O.O.O=[N+]([O-])[O-].O=[N+]([O-])[O-].[Ni+2]	1.8573324964312683	72.00000000000001	0.92737	1.40955	-0.482181	0.482181	3.03516	0.242894	0.334995	1.37918	2.82024	0.609773
13138-45-9	cyprinus carpio		O.O.O.O.O.O.O=[N+]([O-])[O-].O=[N+]([O-])[O-].[Ni+2]	1.9822712330395684	96	0.214844	1.40876	-1.19392	1.19392	15.6286	0.243161	0.335217	1.37858	2.81929	0.609858
13138-45-9	cyprinus carpio		O.O.O.O.O.O.O=[N+]([O-])[O-].O=[N+]([O-])[O-].[Ni+2]	2.4099331233312946	257.00000000000006	-0.124939	1.40484	-1.52978	1.52978	33.8669	0.24449	0.336315	1.37558	2.81459	0.610275
13138-45-9	cyprinus carpio		O.O.O.O.O.O.O=[N+]([O-])[O-].O=[N+]([O-])[O-].[Ni+2]	1.9822712330395684	96	0.187521	1.40876	-1.22124	1.22124	16.6434	0.243161	0.335217	1.37858	2.81929	0.609858
13138-45-9	cyprinus carpio		O.O.O.O.O.O.O=[N+]([O-])[O-].O=[N+]([O-])[O-].[Ni+2]	1.9822712330395684	96	0.361728	1.40876	-1.04703	1.04703	11.1438	0.243161	0.335217	1.37858	2.81929	0.609858
13138-45-9	cyprinus carpio		O.O.O.O.O.O.O=[N+]([O-])[O-].O=[N+]([O-])[O-].[Ni+2]	1.9822712330395684	96	0.789581	1.40876	-0.619182	0.619182	4.16085	0.243161	0.335217	1.37858	2.81929	0.609858
13138-45-9	cyprinus carpio		O.O.O.O.O.O.O=[N+]([O-])[O-].O=[N+]([O-])[O-].[Ni+2]	2.367355921026019	232.99999999999997	0.113943	1.40531	-1.29136	1.29136	19.5598	0.244333	0.336187	1.37593	2.81514	0.610227
13138-45-9	cyprinus carpio		O.O.O.O.O.O.O=[N+]([O-])[O-].O=[N+]([O-])[O-].[Ni+2]	2.2648178230095364	184	0.502427	1.40637	-0.903941	0.903941	8.0157	0.243974	0.33589	1.37674	2.81641	0.610114
13138-45-9	danio rerio		O.O.O.O.O.O.O=[N+]([O-])[O-].O=[N+]([O-])[O-].[Ni+2]	1.9822712330395684	96	-0.229222	1.40876	-1.63798	1.63798	43.4495	0.243161	0.335217	1.37858	2.81929	0.609858
13138-45-9	danio rerio		O.O.O.O.O.O.O=[N+]([O-])[O-].O=[N+]([O-])[O-].[Ni+2]	1.9822712330395684	96	1.11793	1.40876	-0.290829	0.290829	1.95357	0.243161	0.335217	1.37858	2.81929	0.609858
13138-45-9	fundulus diaphanus		O.O.O.O.O.O.O=[N+]([O-])[O-].O=[N+]([O-])[O-].[Ni+2]	1.380211241711606	24.000000000000007	1.80072	1.41134	0.389377	0.389377	2.45119	0.242288	0.334492	1.38055	2.82241	0.609582
13138-45-9	fundulus diaphanus		O.O.O.O.O.O.O=[N+]([O-])[O-].O=[N+]([O-])[O-].[Ni+2]	1.9822712330395684	96	1.66464	1.40876	0.255879	0.255879	1.80252	0.243161	0.335217	1.37858	2.81929	0.609858
13138-45-9	fundulus diaphanus		O.O.O.O.O.O.O=[N+]([O-])[O-].O=[N+]([O-])[O-].[Ni+2]	1.6812412373755872	47.99999999999999	1.70586	1.41041	0.295454	0.295454	1.97449	0.242603	0.334754	1.37984	2.82128	0.609681
13138-45-9	fundulus heteroclitus		O.O.O.O.O.O.O=[N+]([O-])[O-].O=[N+]([O-])[O-].[Ni+2]	1.9822712330395684	96	2.54407	1.40876	1.13531	1.13531	13.6554	0.243161	0.335217	1.37858	2.81929	0.609858
13138-45-9	fundulus heteroclitus		O.O.O.O.O.O.O=[N+]([O-])[O-].O=[N+]([O-])[O-].[Ni+2]	1.9822712330395684	96	1.11727	1.40876	-0.291492	0.291492	1.95655	0.243161	0.335217	1.37858	2.81929	0.609858
13138-45-9	fundulus heteroclitus		O.O.O.O.O.O.O=[N+]([O-])[O-].O=[N+]([O-])[O-].[Ni+2]	1.9822712330395684	96	1.39445	1.40876	-0.0143111	0.0143111	1.0335	0.243161	0.335217	1.37858	2.81929	0.609858
13138-45-9	fundulus heteroclitus		O.O.O.O.O.O.O=[N+]([O-])[O-].O=[N+]([O-])[O-].[Ni+2]	1.9822712330395684	96	1.65514	1.40876	0.246376	0.246376	1.7635	0.243161	0.335217	1.37858	2.81929	0.609858
13138-45-9	fundulus heteroclitus		O.O.O.O.O.O.O=[N+]([O-])[O-].O=[N+]([O-])[O-].[Ni+2]	1.9822712330395684	96	1.08991	1.40876	-0.318858	0.318858	2.08381	0.243161	0.335217	1.37858	2.81929	0.609858
13138-45-9	fundulus heteroclitus		O.O.O.O.O.O.O=[N+]([O-])[O-].O=[N+]([O-])[O-].[Ni+2]	1.9822712330395684	96	0.431364	1.40876	-0.977399	0.977399	9.4929	0.243161	0.335217	1.37858	2.81929	0.609858
13138-45-9	fundulus heteroclitus		O.O.O.O.O.O.O=[N+]([O-])[O-].O=[N+]([O-])[O-].[Ni+2]	1.9822712330395684	96	1.74273	1.40876	0.333962	0.333962	2.15756	0.243161	0.335217	1.37858	2.81929	0.609858
13138-45-9	fundulus heteroclitus		O.O.O.O.O.O.O=[N+]([O-])[O-].O=[N+]([O-])[O-].[Ni+2]	1.9822712330395684	96	0.843855	1.40876	-0.564907	0.564907	3.67204	0.243161	0.335217	1.37858	2.81929	0.609858
13138-45-9	kryptolebias marmoratus		O.O.O.O.O.O.O=[N+]([O-])[O-].O=[N+]([O-])[O-].[Ni+2]	1.9822712330395684	96	0.30963	1.40876	-1.09913	1.09913	12.5641	0.243161	0.335217	1.37858	2.81929	0.609858
13138-45-9	kryptolebias marmoratus		O.O.O.O.O.O.O=[N+]([O-])[O-].O=[N+]([O-])[O-].[Ni+2]	1.9822712330395684	96	0.173186	1.40876	-1.23558	1.23558	17.2019	0.243161	0.335217	1.37858	2.81929	0.609858
13138-45-9	kryptolebias marmoratus		O.O.O.O.O.O.O=[N+]([O-])[O-].O=[N+]([O-])[O-].[Ni+2]	1.9822712330395684	96	1.14301	1.40876	-0.265748	0.265748	1.84395	0.243161	0.335217	1.37858	2.81929	0.609858
13138-45-9	kryptolebias marmoratus		O.O.O.O.O.O.O=[N+]([O-])[O-].O=[N+]([O-])[O-].[Ni+2]	1.9822712330395684	96	1.49693	1.40876	0.0881668	0.0881668	1.22509	0.243161	0.335217	1.37858	2.81929	0.609858
13138-45-9	kryptolebias marmoratus		O.O.O.O.O.O.O=[N+]([O-])[O-].O=[N+]([O-])[O-].[Ni+2]	1.9822712330395684	96	0.365488	1.40876	-1.04327	1.04327	11.0478	0.243161	0.335217	1.37858	2.81929	0.609858
13138-45-9	kryptolebias marmoratus		O.O.O.O.O.O.O=[N+]([O-])[O-].O=[N+]([O-])[O-].[Ni+2]	1.9822712330395684	96	0.614897	1.40876	-0.793866	0.793866	6.22108	0.243161	0.335217	1.37858	2.81929	0.609858
13138-45-9	kryptolebias marmoratus		O.O.O.O.O.O.O=[N+]([O-])[O-].O=[N+]([O-])[O-].[Ni+2]	1.9822712330395684	96	1.82347	1.40876	0.414711	0.414711	2.59843	0.243161	0.335217	1.37858	2.81929	0.609858
13138-45-9	lebistes reticulatus		O.O.O.O.O.O.O=[N+]([O-])[O-].O=[N+]([O-])[O-].[Ni+2]	1.6812412373755872	47.99999999999999	0.980458	1.41041	-0.429952	0.429952	2.69124	0.242603	0.334754	1.37984	2.82128	0.609681
13138-45-9	lebistes reticulatus		O.O.O.O.O.O.O=[N+]([O-])[O-].O=[N+]([O-])[O-].[Ni+2]	1.9822712330395684	96	0.64836	1.40876	-0.760403	0.760403	5.75974	0.243161	0.335217	1.37858	2.81929	0.609858
13138-45-9	lebistes reticulatus		O.O.O.O.O.O.O=[N+]([O-])[O-].O=[N+]([O-])[O-].[Ni+2]	1.380211241711606	24.000000000000007	1.26245	1.41134	-0.14889	0.14889	1.40893	0.242288	0.334492	1.38055	2.82241	0.609582
13138-45-9	lepomis gibbosus		O.O.O.O.O.O.O=[N+]([O-])[O-].O=[N+]([O-])[O-].[Ni+2]	1.9822712330395684	96	0.908485	1.40876	-0.500278	0.500278	3.1643	0.243161	0.335217	1.37858	2.81929	0.609858
13138-45-9	lepomis gibbosus		O.O.O.O.O.O.O=[N+]([O-])[O-].O=[N+]([O-])[O-].[Ni+2]	1.6812412373755872	47.99999999999999	1.07918	1.41041	-0.331229	0.331229	2.14402	0.242603	0.334754	1.37984	2.82128	0.609681
13138-45-9	lepomis gibbosus		O.O.O.O.O.O.O=[N+]([O-])[O-].O=[N+]([O-])[O-].[Ni+2]	1.380211241711606	24.000000000000007	1.21484	1.41134	-0.196497	0.196497	1.57216	0.242288	0.334492	1.38055	2.82241	0.609582
13138-45-9	lepomis macrochirus		O.O.O.O.O.O.O=[N+]([O-])[O-].O=[N+]([O-])[O-].[Ni+2]	1.380211241711606	24.000000000000007	1.62014	1.41134	0.208795	0.208795	1.61732	0.242288	0.334492	1.38055	2.82241	0.609582
13138-45-9	lepomis macrochirus		O.O.O.O.O.O.O=[N+]([O-])[O-].O=[N+]([O-])[O-].[Ni+2]	1.380211241711606	24.000000000000007	1.05308	1.41134	-0.358262	0.358262	2.28172	0.242288	0.334492	1.38055	2.82241	0.609582
13138-45-9	lepomis macrochirus		O.O.O.O.O.O.O=[N+]([O-])[O-].O=[N+]([O-])[O-].[Ni+2]	1.9822712330395684	96	0.729165	1.40876	-0.679598	0.679598	4.78187	0.243161	0.335217	1.37858	2.81929	0.609858
13138-45-9	lepomis macrochirus		O.O.O.O.O.O.O=[N+]([O-])[O-].O=[N+]([O-])[O-].[Ni+2]	1.6812412373755872	47.99999999999999	1.2014	1.41041	-0.209013	0.209013	1.61813	0.242603	0.334754	1.37984	2.82128	0.609681
13138-45-9	lepomis macrochirus		O.O.O.O.O.O.O=[N+]([O-])[O-].O=[N+]([O-])[O-].[Ni+2]	1.6812412373755872	47.99999999999999	1.91434	1.41041	0.503933	0.503933	3.19105	0.242603	0.334754	1.37984	2.82128	0.609681
13138-45-9	lepomis macrochirus		O.O.O.O.O.O.O=[N+]([O-])[O-].O=[N+]([O-])[O-].[Ni+2]	1.6812412373755872	47.99999999999999	0.938019	1.41041	-0.472391	0.472391	2.9675	0.242603	0.334754	1.37984	2.82128	0.609681
13138-45-9	lepomis macrochirus		O.O.O.O.O.O.O=[N+]([O-])[O-].O=[N+]([O-])[O-].[Ni+2]	1.9822712330395684	96	1.5977	1.40876	0.188932	0.188932	1.54501	0.243161	0.335217	1.37858	2.81929	0.609858
13138-45-9	lepomis macrochirus		O.O.O.O.O.O.O=[N+]([O-])[O-].O=[N+]([O-])[O-].[Ni+2]	1.9822712330395684	96	0.71433	1.40876	-0.694433	0.694433	4.94804	0.243161	0.335217	1.37858	2.81929	0.609858
13138-45-9	lepomis macrochirus		O.O.O.O.O.O.O=[N+]([O-])[O-].O=[N+]([O-])[O-].[Ni+2]	1.6812412373755872	47.99999999999999	2.04139	1.41041	0.630983	0.630983	4.27546	0.242603	0.334754	1.37984	2.82128	0.609681
13138-45-9	lepomis macrochirus		O.O.O.O.O.O.O=[N+]([O-])[O-].O=[N+]([O-])[O-].[Ni+2]	1.9822712330395684	96	1.32634	1.40876	-0.0824269	0.0824269	1.209	0.243161	0.335217	1.37858	2.81929	0.609858
13138-45-9	lepomis macrochirus		O.O.O.O.O.O.O=[N+]([O-])[O-].O=[N+]([O-])[O-].[Ni+2]	1.9822712330395684	96	1.78032	1.40876	0.371555	0.371555	2.35263	0.243161	0.335217	1.37858	2.81929	0.609858
13138-45-9	lepomis macrochirus		O.O.O.O.O.O.O=[N+]([O-])[O-].O=[N+]([O-])[O-].[Ni+2]	1.380211241711606	24.000000000000007	2.23045	1.41134	0.819108	0.819108	6.59338	0.242288	0.334492	1.38055	2.82241	0.609582
13138-45-9	lepomis macrochirus		O.O.O.O.O.O.O=[N+]([O-])[O-].O=[N+]([O-])[O-].[Ni+2]	1.9822712330395684	96	1.79379	1.40876	0.385028	0.385028	2.42676	0.243161	0.335217	1.37858	2.81929	0.609858
13138-45-9	lepomis macrochirus		O.O.O.O.O.O.O=[N+]([O-])[O-].O=[N+]([O-])[O-].[Ni+2]	1.380211241711606	24.000000000000007	2.23045	1.41134	0.819108	0.819108	6.59338	0.242288	0.334492	1.38055	2.82241	0.609582
13138-45-9	lepomis macrochirus		O.O.O.O.O.O.O=[N+]([O-])[O-].O=[N+]([O-])[O-].[Ni+2]	1.6812412373755872	47.99999999999999	2.0607	1.41041	0.650288	0.650288	4.4698	0.242603	0.334754	1.37984	2.82128	0.609681
13138-45-9	liza klunzingeri		O.O.O.O.O.O.O=[N+]([O-])[O-].O=[N+]([O-])[O-].[Ni+2]	1.8573324964312683	72.00000000000001	-2.38007	1.40955	-3.78962	3.78962	6160.61	0.242894	0.334995	1.37918	2.82024	0.609773
13138-45-9	morone americana		O.O.O.O.O.O.O=[N+]([O-])[O-].O=[N+]([O-])[O-].[Ni+2]	1.9822712330395684	96	1.13354	1.40876	-0.275224	0.275224	1.88462	0.243161	0.335217	1.37858	2.81929	0.609858
13138-45-9	morone americana		O.O.O.O.O.O.O=[N+]([O-])[O-].O=[N+]([O-])[O-].[Ni+2]	1.6812412373755872	47.99999999999999	1.20951	1.41041	-0.200895	0.200895	1.58816	0.242603	0.334754	1.37984	2.82128	0.609681
13138-45-9	morone americana		O.O.O.O.O.O.O=[N+]([O-])[O-].O=[N+]([O-])[O-].[Ni+2]	1.380211241711606	24.000000000000007	1.26482	1.41134	-0.146523	0.146523	1.40127	0.242288	0.334492	1.38055	2.82241	0.609582
13138-45-9	morone saxatilis		O.O.O.O.O.O.O=[N+]([O-])[O-].O=[N+]([O-])[O-].[Ni+2]	1.380211241711606	24.000000000000007	1	1.41134	-0.411341	0.411341	2.57834	0.242288	0.334492	1.38055	2.82241	0.609582
13138-45-9	morone saxatilis		O.O.O.O.O.O.O=[N+]([O-])[O-].O=[N+]([O-])[O-].[Ni+2]	1.9822712330395684	96	0.792392	1.40876	-0.616371	0.616371	4.13401	0.243161	0.335217	1.37858	2.81929	0.609858
13138-45-9	morone saxatilis		O.O.O.O.O.O.O=[N+]([O-])[O-].O=[N+]([O-])[O-].[Ni+2]	1.6812412373755872	47.99999999999999	0.924279	1.41041	-0.486131	0.486131	3.06288	0.242603	0.334754	1.37984	2.82128	0.609681
13138-45-9	morone saxatilis		O.O.O.O.O.O.O=[N+]([O-])[O-].O=[N+]([O-])[O-].[Ni+2]	1.9822712330395684	96	1.32222	1.40876	-0.0865436	0.0865436	1.22052	0.243161	0.335217	1.37858	2.81929	0.609858
13138-45-9	morone saxatilis		O.O.O.O.O.O.O=[N+]([O-])[O-].O=[N+]([O-])[O-].[Ni+2]	1.9822712330395684	96	0.591065	1.40876	-0.817698	0.817698	6.57201	0.243161	0.335217	1.37858	2.81929	0.609858
13138-45-9	morone saxatilis		O.O.O.O.O.O.O=[N+]([O-])[O-].O=[N+]([O-])[O-].[Ni+2]	1.9822712330395684	96	1.51851	1.40876	0.109751	0.109751	1.28751	0.243161	0.335217	1.37858	2.81929	0.609858
13138-45-9	mugil cephalus		O.O.O.O.O.O.O=[N+]([O-])[O-].O=[N+]([O-])[O-].[Ni+2]	1.8573324964312683	72.00000000000001	1.69496	1.40955	0.285404	0.285404	1.92932	0.242894	0.334995	1.37918	2.82024	0.609773
13138-45-9	mugil cephalus		O.O.O.O.O.O.O=[N+]([O-])[O-].O=[N+]([O-])[O-].[Ni+2]	1.9822712330395684	96	1.62552	1.40876	0.216755	0.216755	1.64723	0.243161	0.335217	1.37858	2.81929	0.609858
13138-45-9	mugil cephalus		O.O.O.O.O.O.O=[N+]([O-])[O-].O=[N+]([O-])[O-].[Ni+2]	1.380211241711606	24.000000000000007	1.87169	1.41134	0.460349	0.460349	2.88635	0.242288	0.334492	1.38055	2.82241	0.609582
13138-45-9	mugil cephalus		O.O.O.O.O.O.O=[N+]([O-])[O-].O=[N+]([O-])[O-].[Ni+2]	1.6812412373755872	47.99999999999999	1.77247	1.41041	0.362059	0.362059	2.30175	0.242603	0.334754	1.37984	2.82128	0.609681
13138-45-9	neogobius melanostomus		O.O.O.O.O.O.O=[N+]([O-])[O-].O=[N+]([O-])[O-].[Ni+2]	1.9822712330395684	96	1.48104	1.40876	0.072274	0.072274	1.18107	0.243161	0.335217	1.37858	2.81929	0.609858
13138-45-9	oncorhynchus kisutch		O.O.O.O.O.O.O=[N+]([O-])[O-].O=[N+]([O-])[O-].[Ni+2]	1.9822712330395684	96	1.22272	1.40876	-0.186046	0.186046	1.53478	0.243161	0.335217	1.37858	2.81929	0.609858
13138-45-9	oncorhynchus kisutch		O.O.O.O.O.O.O=[N+]([O-])[O-].O=[N+]([O-])[O-].[Ni+2]	1.9822712330395684	96	1.25527	1.40876	-0.15349	0.15349	1.42394	0.243161	0.335217	1.37858	2.81929	0.609858
13138-45-9	oncorhynchus mykiss		O.O.O.O.O.O.O=[N+]([O-])[O-].O=[N+]([O-])[O-].[Ni+2]	1.9822712330395684	96	1.55023	1.40876	0.141466	0.141466	1.38505	0.243161	0.335217	1.37858	2.81929	0.609858
13138-45-9	oncorhynchus mykiss		O.O.O.O.O.O.O=[N+]([O-])[O-].O=[N+]([O-])[O-].[Ni+2]	1.9822712330395684	96	1.03743	1.40876	-0.371336	0.371336	2.35145	0.243161	0.335217	1.37858	2.81929	0.609858
13138-45-9	oncorhynchus mykiss		O.O.O.O.O.O.O=[N+]([O-])[O-].O=[N+]([O-])[O-].[Ni+2]	1.9822712330395684	96	1.233	1.40876	-0.175767	0.175767	1.49888	0.243161	0.335217	1.37858	2.81929	0.609858
13138-45-9	oncorhynchus mykiss		O.O.O.O.O.O.O=[N+]([O-])[O-].O=[N+]([O-])[O-].[Ni+2]	1.9822712330395684	96	1.32634	1.40876	-0.0824269	0.0824269	1.209	0.243161	0.335217	1.37858	2.81929	0.609858
13138-45-9	oncorhynchus mykiss		O.O.O.O.O.O.O=[N+]([O-])[O-].O=[N+]([O-])[O-].[Ni+2]	1.9822712330395684	96	0.908485	1.40876	-0.500278	0.500278	3.1643	0.243161	0.335217	1.37858	2.81929	0.609858
13138-45-9	oncorhynchus mykiss		O.O.O.O.O.O.O=[N+]([O-])[O-].O=[N+]([O-])[O-].[Ni+2]	1.9822712330395684	96	1.55023	1.40876	0.141466	0.141466	1.38505	0.243161	0.335217	1.37858	2.81929	0.609858
13138-45-9	oncorhynchus mykiss		O.O.O.O.O.O.O=[N+]([O-])[O-].O=[N+]([O-])[O-].[Ni+2]	1.9822712330395684	96	0.94939	1.40876	-0.459373	0.459373	2.87987	0.243161	0.335217	1.37858	2.81929	0.609858
13138-45-9	oncorhynchus mykiss		O.O.O.O.O.O.O=[N+]([O-])[O-].O=[N+]([O-])[O-].[Ni+2]	1.9822712330395684	96	0.891537	1.40876	-0.517225	0.517225	3.29022	0.243161	0.335217	1.37858	2.81929	0.609858
13138-45-9	oncorhynchus mykiss		O.O.O.O.O.O.O=[N+]([O-])[O-].O=[N+]([O-])[O-].[Ni+2]	1.9822712330395684	96	1.18469	1.40876	-0.224071	0.224071	1.67522	0.243161	0.335217	1.37858	2.81929	0.609858
13138-45-9	oncorhynchus mykiss		O.O.O.O.O.O.O=[N+]([O-])[O-].O=[N+]([O-])[O-].[Ni+2]	1.9822712330395684	96	1.82171	1.40876	0.412948	0.412948	2.58791	0.243161	0.335217	1.37858	2.81929	0.609858
13138-45-9	oncorhynchus mykiss		O.O.O.O.O.O.O=[N+]([O-])[O-].O=[N+]([O-])[O-].[Ni+2]	1.9822712330395684	96	1.39967	1.40876	-0.00908911	0.00908911	1.02115	0.243161	0.335217	1.37858	2.81929	0.609858
13138-45-9	oncorhynchus mykiss		O.O.O.O.O.O.O=[N+]([O-])[O-].O=[N+]([O-])[O-].[Ni+2]	1.9822712330395684	96	1	1.40876	-0.408763	0.408763	2.56308	0.243161	0.335217	1.37858	2.81929	0.609858
13138-45-9	oncorhynchus mykiss		O.O.O.O.O.O.O=[N+]([O-])[O-].O=[N+]([O-])[O-].[Ni+2]	1.6812412373755872	47.99999999999999	1.70757	1.41041	0.29716	0.29716	1.98226	0.242603	0.334754	1.37984	2.82128	0.609681
13138-45-9	oncorhynchus mykiss		O.O.O.O.O.O.O=[N+]([O-])[O-].O=[N+]([O-])[O-].[Ni+2]	1.380211241711606	24.000000000000007	2.49415	1.41134	1.08281	1.08281	12.1008	0.242288	0.334492	1.38055	2.82241	0.609582
13138-45-9	oncorhynchus mykiss		O.O.O.O.O.O.O=[N+]([O-])[O-].O=[N+]([O-])[O-].[Ni+2]	1.9822712330395684	96	1.13672	1.40876	-0.272042	0.272042	1.87086	0.243161	0.335217	1.37858	2.81929	0.609858
13138-45-9	oncorhynchus mykiss		O.O.O.O.O.O.O=[N+]([O-])[O-].O=[N+]([O-])[O-].[Ni+2]	1.6812412373755872	47.99999999999999	1.97451	1.41041	0.564102	0.564102	3.66524	0.242603	0.334754	1.37984	2.82128	0.609681
13138-45-9	oncorhynchus mykiss		O.O.O.O.O.O.O=[N+]([O-])[O-].O=[N+]([O-])[O-].[Ni+2]	1.9822712330395684	96	1.21219	1.40876	-0.196575	0.196575	1.57244	0.243161	0.335217	1.37858	2.81929	0.609858
13138-45-9	oncorhynchus mykiss		O.O.O.O.O.O.O=[N+]([O-])[O-].O=[N+]([O-])[O-].[Ni+2]	1.380211241711606	24.000000000000007	2.29226	1.41134	0.880915	0.880915	7.60178	0.242288	0.334492	1.38055	2.82241	0.609582
13138-45-9	pimephales promelas		O.O.O.O.O.O.O=[N+]([O-])[O-].O=[N+]([O-])[O-].[Ni+2]	1.9822712330395684	96	1.44716	1.40876	0.0383952	0.0383952	1.09243	0.243161	0.335217	1.37858	2.81929	0.609858
13138-45-9	pimephales promelas		O.O.O.O.O.O.O=[N+]([O-])[O-].O=[N+]([O-])[O-].[Ni+2]	1.9822712330395684	96	-0.455932	1.40876	-1.86469	1.86469	73.231	0.243161	0.335217	1.37858	2.81929	0.609858
13138-45-9	pimephales promelas		O.O.O.O.O.O.O=[N+]([O-])[O-].O=[N+]([O-])[O-].[Ni+2]	1.9822712330395684	96	1.64836	1.40876	0.239597	0.239597	1.73619	0.243161	0.335217	1.37858	2.81929	0.609858
13138-45-9	pimephales promelas		O.O.O.O.O.O.O=[N+]([O-])[O-].O=[N+]([O-])[O-].[Ni+2]	1.9822712330395684	96	-0.30103	1.40876	-1.70979	1.70979	51.2617	0.243161	0.335217	1.37858	2.81929	0.609858
13138-45-9	pimephales promelas		O.O.O.O.O.O.O=[N+]([O-])[O-].O=[N+]([O-])[O-].[Ni+2]	1.9822712330395684	96	0.531479	1.40876	-0.877284	0.877284	7.53848	0.243161	0.335217	1.37858	2.81929	0.609858
13138-45-9	pimephales promelas		O.O.O.O.O.O.O=[N+]([O-])[O-].O=[N+]([O-])[O-].[Ni+2]	1.9822712330395684	96	0.049218	1.40876	-1.35954	1.35954	22.8847	0.243161	0.335217	1.37858	2.81929	0.609858
13138-45-9	pimephales promelas		O.O.O.O.O.O.O=[N+]([O-])[O-].O=[N+]([O-])[O-].[Ni+2]	1.9822712330395684	96	1.62737	1.40876	0.218603	0.218603	1.65426	0.243161	0.335217	1.37858	2.81929	0.609858
13138-45-9	pimephales promelas		O.O.O.O.O.O.O=[N+]([O-])[O-].O=[N+]([O-])[O-].[Ni+2]	1.9822712330395684	96	0.356026	1.40876	-1.05274	1.05274	11.2911	0.243161	0.335217	1.37858	2.81929	0.609858
13138-45-9	pimephales promelas		O.O.O.O.O.O.O=[N+]([O-])[O-].O=[N+]([O-])[O-].[Ni+2]	1.9822712330395684	96	-0.161151	1.40876	-1.56991	1.56991	37.1461	0.243161	0.335217	1.37858	2.81929	0.609858
13138-45-9	pimephales promelas		O.O.O.O.O.O.O=[N+]([O-])[O-].O=[N+]([O-])[O-].[Ni+2]	1.9822712330395684	96	1.39794	1.40876	-0.0108228	0.0108228	1.02523	0.243161	0.335217	1.37858	2.81929	0.609858
13138-45-9	pimephales promelas		O.O.O.O.O.O.O=[N+]([O-])[O-].O=[N+]([O-])[O-].[Ni+2]	1.9822712330395684	96	-0.39794	1.40876	-1.8067	1.8067	64.0771	0.243161	0.335217	1.37858	2.81929	0.609858
13138-45-9	pimephales promelas		O.O.O.O.O.O.O=[N+]([O-])[O-].O=[N+]([O-])[O-].[Ni+2]	1.9822712330395684	96	1.43136	1.40876	0.022601	0.022601	1.05342	0.243161	0.335217	1.37858	2.81929	0.609858
13138-45-9	pimephales promelas		O.O.O.O.O.O.O=[N+]([O-])[O-].O=[N+]([O-])[O-].[Ni+2]	1.9822712330395684	96	1.50515	1.40876	0.0963872	0.0963872	1.2485	0.243161	0.335217	1.37858	2.81929	0.609858
13138-45-9	pimephales promelas		O.O.O.O.O.O.O=[N+]([O-])[O-].O=[N+]([O-])[O-].[Ni+2]	1.9822712330395684	96	0.491362	1.40876	-0.917401	0.917401	8.26801	0.243161	0.335217	1.37858	2.81929	0.609858
13138-45-9	pimephales promelas		O.O.O.O.O.O.O=[N+]([O-])[O-].O=[N+]([O-])[O-].[Ni+2]	1.9822712330395684	96	-0.267606	1.40876	-1.67637	1.67637	47.4645	0.243161	0.335217	1.37858	2.81929	0.609858
13138-45-9	pimephales promelas		O.O.O.O.O.O.O=[N+]([O-])[O-].O=[N+]([O-])[O-].[Ni+2]	1.9822712330395684	96	0.71433	1.40876	-0.694433	0.694433	4.94804	0.243161	0.335217	1.37858	2.81929	0.609858
13138-45-9	pimephales promelas		O.O.O.O.O.O.O=[N+]([O-])[O-].O=[N+]([O-])[O-].[Ni+2]	1.9822712330395684	96	0.344392	1.40876	-1.06437	1.06437	11.5977	0.243161	0.335217	1.37858	2.81929	0.609858
13138-45-9	pimephales promelas		O.O.O.O.O.O.O=[N+]([O-])[O-].O=[N+]([O-])[O-].[Ni+2]	1.9822712330395684	96	0.225309	1.40876	-1.18345	1.18345	15.2565	0.243161	0.335217	1.37858	2.81929	0.609858
13138-45-9	pimephales promelas		O.O.O.O.O.O.O=[N+]([O-])[O-].O=[N+]([O-])[O-].[Ni+2]	1.9822712330395684	96	0.660865	1.40876	-0.747897	0.747897	5.59625	0.243161	0.335217	1.37858	2.81929	0.609858
13138-45-9	pimephales promelas		O.O.O.O.O.O.O=[N+]([O-])[O-].O=[N+]([O-])[O-].[Ni+2]	1.9822712330395684	96	-0.346787	1.40876	-1.75555	1.75555	56.9574	0.243161	0.335217	1.37858	2.81929	0.609858
13138-45-9	poecilia reticulata		O.O.O.O.O.O.O=[N+]([O-])[O-].O=[N+]([O-])[O-].[Ni+2]	1.9822712330395684	96	1.19368	1.40876	-0.215082	0.215082	1.6409	0.243161	0.335217	1.37858	2.81929	0.609858
13138-45-9	poecilia reticulata		O.O.O.O.O.O.O=[N+]([O-])[O-].O=[N+]([O-])[O-].[Ni+2]	1.8573324964312683	72.00000000000001	1.70001	1.40955	0.290459	0.290459	1.95191	0.242894	0.334995	1.37918	2.82024	0.609773
13138-45-9	poecilia reticulata		O.O.O.O.O.O.O=[N+]([O-])[O-].O=[N+]([O-])[O-].[Ni+2]	1.380211241711606	24.000000000000007	1.97772	1.41134	0.566383	0.566383	3.68454	0.242288	0.334492	1.38055	2.82241	0.609582
13138-45-9	poecilia reticulata		O.O.O.O.O.O.O=[N+]([O-])[O-].O=[N+]([O-])[O-].[Ni+2]	1.380211241711606	24.000000000000007	2.52634	1.41134	1.115	1.115	13.0316	0.242288	0.334492	1.38055	2.82241	0.609582
13138-45-9	poecilia reticulata		O.O.O.O.O.O.O=[N+]([O-])[O-].O=[N+]([O-])[O-].[Ni+2]	1.9822712330395684	96	1.5563	1.40876	0.14754	0.14754	1.40456	0.243161	0.335217	1.37858	2.81929	0.609858
13138-45-9	poecilia reticulata		O.O.O.O.O.O.O=[N+]([O-])[O-].O=[N+]([O-])[O-].[Ni+2]	1.6812412373755872	47.99999999999999	1.79934	1.41041	0.388931	0.388931	2.44867	0.242603	0.334754	1.37984	2.82128	0.609681
13138-45-9	poecilia reticulata		O.O.O.O.O.O.O=[N+]([O-])[O-].O=[N+]([O-])[O-].[Ni+2]	2.225309281725863	168	1.51996	1.40675	0.113208	0.113208	1.2978	0.243844	0.335782	1.37704	2.81687	0.610073
13138-45-9	poecilia reticulata		O.O.O.O.O.O.O=[N+]([O-])[O-].O=[N+]([O-])[O-].[Ni+2]	1.6812412373755872	47.99999999999999	2.31006	1.41041	0.899646	0.899646	7.93681	0.242603	0.334754	1.37984	2.82128	0.609681
13138-45-9	poecilia reticulata		O.O.O.O.O.O.O=[N+]([O-])[O-].O=[N+]([O-])[O-].[Ni+2]	1.6812412373755872	47.99999999999999	1.47217	1.41041	0.0617614	0.0617614	1.15282	0.242603	0.334754	1.37984	2.82128	0.609681
13138-45-9	poecilia reticulata		O.O.O.O.O.O.O=[N+]([O-])[O-].O=[N+]([O-])[O-].[Ni+2]	1.380211241711606	24.000000000000007	1.73584	1.41134	0.324498	0.324498	2.11105	0.242288	0.334492	1.38055	2.82241	0.609582
13138-45-9	poecilia reticulata		O.O.O.O.O.O.O=[N+]([O-])[O-].O=[N+]([O-])[O-].[Ni+2]	1.8573324964312683	72.00000000000001	1.27231	1.40955	-0.137246	0.137246	1.37166	0.242894	0.334995	1.37918	2.82024	0.609773
13138-45-9	poecilia reticulata		O.O.O.O.O.O.O=[N+]([O-])[O-].O=[N+]([O-])[O-].[Ni+2]	2.380211241711606	239.99999999999997	1.49346	1.40517	0.0882925	0.0882925	1.22544	0.24438	0.336225	1.37583	2.81498	0.610241
13138-45-9	puntius sophore		O.O.O.O.O.O.O=[N+]([O-])[O-].O=[N+]([O-])[O-].[Ni+2]	1.9822712330395684	96	1.13258	1.40876	-0.276183	0.276183	1.88879	0.243161	0.335217	1.37858	2.81929	0.609858
13138-45-9	rasbora daniconius		O.O.O.O.O.O.O=[N+]([O-])[O-].O=[N+]([O-])[O-].[Ni+2]	1.9822712330395684	96	1.68869	1.40876	0.279924	0.279924	1.90513	0.243161	0.335217	1.37858	2.81929	0.609858
13138-45-9	rasbora sumatrana		O.O.O.O.O.O.O=[N+]([O-])[O-].O=[N+]([O-])[O-].[Ni+2]	1.380211241711606	24.000000000000007	0.989005	1.41134	-0.422336	0.422336	2.64445	0.242288	0.334492	1.38055	2.82241	0.609582
13138-45-9	rasbora sumatrana		O.O.O.O.O.O.O=[N+]([O-])[O-].O=[N+]([O-])[O-].[Ni+2]	1.8573324964312683	72.00000000000001	0.0413927	1.40955	-1.36816	1.36816	23.3431	0.242894	0.334995	1.37918	2.82024	0.609773
13138-45-9	rasbora sumatrana		O.O.O.O.O.O.O=[N+]([O-])[O-].O=[N+]([O-])[O-].[Ni+2]	1.6812412373755872	47.99999999999999	0.542825	1.41041	-0.867584	0.867584	7.37198	0.242603	0.334754	1.37984	2.82128	0.609681
13138-45-9	rasbora sumatrana		O.O.O.O.O.O.O=[N+]([O-])[O-].O=[N+]([O-])[O-].[Ni+2]	1.9822712330395684	96	-0.0809219	1.40876	-1.48968	1.48968	30.8805	0.243161	0.335217	1.37858	2.81929	0.609858
13138-45-9	salmo salar		O.O.O.O.O.O.O=[N+]([O-])[O-].O=[N+]([O-])[O-].[Ni+2]	2.9822712330395684	960	0.146128	1.39984	-1.25371	1.25371	17.9353	0.246152	0.337681	1.37184	2.80878	0.61079
13138-45-9	salmo salar		O.O.O.O.O.O.O=[N+]([O-])[O-].O=[N+]([O-])[O-].[Ni+2]	1.9822712330395684	96	1.39794	1.40876	-0.0108228	0.0108228	1.02523	0.243161	0.335217	1.37858	2.81929	0.609858
13138-45-9	thymallus arcticus		O.O.O.O.O.O.O=[N+]([O-])[O-].O=[N+]([O-])[O-].[Ni+2]	1.9822712330395684	96	0.913814	1.40876	-0.494949	0.494949	3.12571	0.243161	0.335217	1.37858	2.81929	0.609858
13138-45-9	thymallus arcticus		O.O.O.O.O.O.O=[N+]([O-])[O-].O=[N+]([O-])[O-].[Ni+2]	1.9822712330395684	96	0.939519	1.40876	-0.469244	0.469244	2.94607	0.243161	0.335217	1.37858	2.81929	0.609858
1314-41-6	clarias lazera		O1[Pb]O[Pb]2O[Pb]1O2	1.9822712330395684	96	0.235528	-0.574075	0.809603	0.809603	6.45065	0.76974	0.654897	0.850802	2.05021	0.687778
1314-41-6	micropterus dolomieui		O1[Pb]O[Pb]2O[Pb]1O2	1.9822712330395684	96	0.447158	-0.574075	1.02123	1.02123	10.5011	0.76974	0.654897	0.850802	2.05021	0.687778
1314-41-6	oncorhynchus mykiss		O1[Pb]O[Pb]2O[Pb]1O2	1.9822712330395684	96	0.0681859	-0.574075	0.642261	0.642261	4.38794	0.76974	0.654897	0.850802	2.05021	0.687778
1314-41-6	oncorhynchus mykiss		O1[Pb]O[Pb]2O[Pb]1O2	1.9822712330395684	96	-0.970616	-0.574075	-0.396542	0.396542	2.49196	0.76974	0.654897	0.850802	2.05021	0.687778
1314-41-6	oncorhynchus mykiss		O1[Pb]O[Pb]2O[Pb]1O2	1.9822712330395684	96	-0.970616	-0.574075	-0.396542	0.396542	2.49196	0.76974	0.654897	0.850802	2.05021	0.687778
1314-41-6	oreochromis niloticus		O1[Pb]O[Pb]2O[Pb]1O2	1.9822712330395684	96	0.332438	-0.574075	0.906513	0.906513	8.06331	0.76974	0.654897	0.850802	2.05021	0.687778
1314-41-6	pimephales promelas		O1[Pb]O[Pb]2O[Pb]1O2	1.9822712330395684	96	-2.10237	-0.574075	-1.5283	1.5283	33.7519	0.76974	0.654897	0.850802	2.05021	0.687778
1314-41-6	pimephales promelas		O1[Pb]O[Pb]2O[Pb]1O2	1.9822712330395684	96	-0.967784	-0.574075	-0.39371	0.39371	2.47577	0.76974	0.654897	0.850802	2.05021	0.687778
1314-41-6	pimephales promelas		O1[Pb]O[Pb]2O[Pb]1O2	1.9822712330395684	96	-1.82391	-0.574075	-1.24983	1.24983	17.776	0.76974	0.654897	0.850802	2.05021	0.687778
1314-41-6	scorpaenichthys marmoratus		O1[Pb]O[Pb]2O[Pb]1O2	1.9822712330395684	96	0.176091	-0.574075	0.750166	0.750166	5.62556	0.76974	0.654897	0.850802	2.05021	0.687778
1314-60-9	carassius auratus		O=[Sb](=O)O[Sb](=O)=O	2.8273692730538253	672.0000000000001	1.05308	1.13405	-0.0809716	0.0809716	1.20496	0.146839	0.23315	1.5878	2.9576	0.456415
1314-60-9	cyprinus carpio		O=[Sb](=O)O[Sb](=O)=O	1.8573324964312683	72.00000000000001	1.21059	1.14304	0.0675434	0.0675434	1.16827	0.144919	0.231167	1.59515	2.96783	0.454897
1314-60-9	cyprinus carpio		O=[Sb](=O)O[Sb](=O)=O	1.6812412373755872	47.99999999999999	1.28691	1.14392	0.142987	0.142987	1.38991	0.144733	0.230975	1.59587	2.96882	0.454749
1314-60-9	cyprinus carpio		O=[Sb](=O)O[Sb](=O)=O	1.9822712330395684	96	1.14768	1.14224	0.00544095	0.00544095	1.01261	0.14509	0.231345	1.59449	2.96691	0.455034
1314-60-9	oncorhynchus mykiss		O=[Sb](=O)O[Sb](=O)=O	2.8273692730538253	672.0000000000001	-0.236572	1.13405	-1.37062	1.37062	23.4759	0.146839	0.23315	1.5878	2.9576	0.456415
1314-60-9	oncorhynchus mykiss		O=[Sb](=O)O[Sb](=O)=O	2.8273692730538253	672.0000000000001	-0.180456	1.13405	-1.31451	1.31451	20.6303	0.146839	0.23315	1.5878	2.9576	0.456415
1314-60-9	oreochromis mossambicus		O=[Sb](=O)O[Sb](=O)=O	1.9822712330395684	96	1.27875	1.14224	0.136518	0.136518	1.36936	0.14509	0.231345	1.59449	2.96691	0.455034
1314-60-9	pargus major		O=[Sb](=O)O[Sb](=O)=O	1.380211241711606	24.000000000000007	0.838849	1.14487	-0.30602	0.30602	2.02311	0.144532	0.230766	1.59664	2.96991	0.454588
1314-60-9	pargus major		O=[Sb](=O)O[Sb](=O)=O	1.6812412373755872	47.99999999999999	0.838849	1.14392	-0.30507	0.30507	2.01869	0.144733	0.230975	1.59587	2.96882	0.454749
1314-60-9	pargus major		O=[Sb](=O)O[Sb](=O)=O	1.8573324964312683	72.00000000000001	0.838849	1.14304	-0.304194	0.304194	2.01462	0.144919	0.231167	1.59515	2.96783	0.454897
1314-60-9	pargus major		O=[Sb](=O)O[Sb](=O)=O	1.9822712330395684	96	0.838849	1.14224	-0.303386	0.303386	2.01088	0.14509	0.231345	1.59449	2.96691	0.455034
1314-60-9	pargus major		O=[Sb](=O)O[Sb](=O)=O	1.380211241711606	24.000000000000007	1.19033	1.14487	0.0454625	0.0454625	1.11036	0.144532	0.230766	1.59664	2.96991	0.454588
1314-60-9	pargus major		O=[Sb](=O)O[Sb](=O)=O	1.6812412373755872	47.99999999999999	1.19033	1.14392	0.0464131	0.0464131	1.11279	0.144733	0.230975	1.59587	2.96882	0.454749
1314-60-9	pargus major		O=[Sb](=O)O[Sb](=O)=O	1.8573324964312683	72.00000000000001	1.18184	1.14304	0.038801	0.038801	1.09346	0.144919	0.231167	1.59515	2.96783	0.454897
1314-60-9	pargus major		O=[Sb](=O)O[Sb](=O)=O	1.9822712330395684	96	1.09342	1.14224	-0.0488137	0.0488137	1.11896	0.14509	0.231345	1.59449	2.96691	0.455034
1314-60-9	pargus major		O=[Sb](=O)O[Sb](=O)=O	1.380211241711606	24.000000000000007	-0.031517	1.14487	-1.17639	1.17639	15.0102	0.144532	0.230766	1.59664	2.96991	0.454588
1314-60-9	pargus major		O=[Sb](=O)O[Sb](=O)=O	1.6812412373755872	47.99999999999999	-0.031517	1.14392	-1.17544	1.17544	14.9774	0.144733	0.230975	1.59587	2.96882	0.454749
1314-60-9	pargus major		O=[Sb](=O)O[Sb](=O)=O	1.8573324964312683	72.00000000000001	-0.031517	1.14304	-1.17456	1.17456	14.9472	0.144919	0.231167	1.59515	2.96783	0.454897
1314-60-9	pargus major		O=[Sb](=O)O[Sb](=O)=O	1.9822712330395684	96	-0.031517	1.14224	-1.17375	1.17375	14.9194	0.14509	0.231345	1.59449	2.96691	0.455034
1314-60-9	pimephales promelas		O=[Sb](=O)O[Sb](=O)=O	1.9822712330395684	96	1.15836	1.14224	0.0161271	0.0161271	1.03783	0.14509	0.231345	1.59449	2.96691	0.455034
1314-60-9	pimephales promelas		O=[Sb](=O)O[Sb](=O)=O	1.6812412373755872	47.99999999999999	1.24055	1.14392	0.0966306	0.0966306	1.2492	0.144733	0.230975	1.59587	2.96882	0.454749
1314-60-9	pimephales promelas		O=[Sb](=O)O[Sb](=O)=O	1.380211241711606	24.000000000000007	1.31806	1.14487	0.173194	0.173194	1.49003	0.144532	0.230766	1.59664	2.96991	0.454588
1314-60-9	pimephales promelas		O=[Sb](=O)O[Sb](=O)=O	1.9822712330395684	96	1.34044	1.14224	0.198209	0.198209	1.57837	0.14509	0.231345	1.59449	2.96691	0.455034
1314-60-9	pimephales promelas		O=[Sb](=O)O[Sb](=O)=O	2.2833012287035497	192.00000000000003	1.30535	1.13958	0.165767	0.165767	1.46476	0.145652	0.231926	1.59233	2.9639	0.45548
1314-60-9	pimephales promelas		O=[Sb](=O)O[Sb](=O)=O	1.9822712330395684	96	0.954242	1.14224	-0.187993	0.187993	1.54168	0.14509	0.231345	1.59449	2.96691	0.455034
1314-60-9	pimephales promelas		O=[Sb](=O)O[Sb](=O)=O	1.9822712330395684	96	1.23045	1.14224	0.0882136	0.0882136	1.22522	0.14509	0.231345	1.59449	2.96691	0.455034
1317-36-8	clarias lazera		O=[Pb]	1.9822712330395684	96	0.235528	-0.665128	0.900657	0.900657	7.9553	0.508322	0.503937	0.991374	2.18583	0.597585
1317-36-8	micropterus dolomieui		O=[Pb]	1.9822712330395684	96	0.447158	-0.665128	1.11229	1.11229	12.9505	0.508322	0.503937	0.991374	2.18583	0.597585
1317-36-8	oncorhynchus mykiss		O=[Pb]	1.9822712330395684	96	0.0681859	-0.665128	0.733314	0.733314	5.41145	0.508322	0.503937	0.991374	2.18583	0.597585
1317-36-8	oncorhynchus mykiss		O=[Pb]	1.9822712330395684	96	-0.970616	-0.665128	-0.305488	0.305488	2.02064	0.508322	0.503937	0.991374	2.18583	0.597585
1317-36-8	oncorhynchus mykiss		O=[Pb]	1.9822712330395684	96	-0.970616	-0.665128	-0.305488	0.305488	2.02064	0.508322	0.503937	0.991374	2.18583	0.597585
1317-36-8	oreochromis niloticus		O=[Pb]	1.9822712330395684	96	0.332438	-0.665128	0.997567	0.997567	9.94413	0.508322	0.503937	0.991374	2.18583	0.597585
1317-36-8	pimephales promelas		O=[Pb]	1.9822712330395684	96	-0.525784	-0.665128	0.139344	0.139344	1.3783	0.508322	0.503937	0.991374	2.18583	0.597585
1317-36-8	pimephales promelas		O=[Pb]	1.9822712330395684	96	-2.10237	-0.665128	-1.43724	1.43724	27.3681	0.508322	0.503937	0.991374	2.18583	0.597585
1317-36-8	pimephales promelas		O=[Pb]	1.9822712330395684	96	-0.967784	-0.665128	-0.302656	0.302656	2.0075	0.508322	0.503937	0.991374	2.18583	0.597585
1317-36-8	pimephales promelas		O=[Pb]	1.9822712330395684	96	-1.82391	-0.665128	-1.15878	1.15878	14.4139	0.508322	0.503937	0.991374	2.18583	0.597585
1317-36-8	scorpaenichthys marmoratus		O=[Pb]	1.9822712330395684	96	0.176091	-0.665128	0.841219	0.841219	6.93776	0.508322	0.503937	0.991374	2.18583	0.597585
1317-39-1	danio rerio		[OH2--].[Cu+].[Cu+]	1.9822712330395684	96	-1.12494	-0.643644	-0.481295	0.481295	3.02897	0.472859	0.475249	1.00506	2.20466	0.572514
1317-42-6	cyprinus carpio		[Co+2].[S-2]	1.9822712330395684	96	2.52242	0.868258	1.65416	1.65416	45.0983	0.577564	0.568328	0.984008	2.27649	0.725464
1317-42-6	danio rerio		[Co+2].[S-2]	1.9822712330395684	96	1.20358	0.868258	0.335319	0.335319	2.16431	0.577564	0.568328	0.984008	2.27649	0.725464
1317-42-6	danio rerio		[Co+2].[S-2]	1.9822712330395684	96	1.93095	0.868258	1.06269	1.06269	11.5529	0.577564	0.568328	0.984008	2.27649	0.725464
1317-42-6	oncorhynchus mykiss		[Co+2].[S-2]	2.1583624920952498	144.00000000000003	-0.283997	0.867047	-1.15104	1.15104	14.1594	0.578539	0.568984	0.983483	2.27553	0.725756
1317-42-6	oncorhynchus mykiss		[Co+2].[S-2]	1.9822712330395684	96	0.147985	0.868258	-0.720273	0.720273	5.25137	0.577564	0.568328	0.984008	2.27649	0.725464
1317-42-6	oncorhynchus mykiss		[Co+2].[S-2]	1.9822712330395684	96	0.179552	0.868258	-0.688706	0.688706	4.88322	0.577564	0.568328	0.984008	2.27649	0.725464
1317-42-6	pimephales promelas		[Co+2].[S-2]	1.9822712330395684	96	1.68124	0.868258	0.812983	0.812983	6.50105	0.577564	0.568328	0.984008	2.27649	0.725464
1317-42-6	pimephales promelas		[Co+2].[S-2]	2.225309281725863	168	0.301095	0.866513	-0.565418	0.565418	3.67636	0.578951	0.56926	0.983262	2.27512	0.725877
1317-42-6	pimephales promelas		[Co+2].[S-2]	2.2833012287035497	192.00000000000003	0.437751	0.866021	-0.428271	0.428271	2.68084	0.57933	0.569516	0.983059	2.27475	0.725989
1317-42-6	pimephales promelas		[Co+2].[S-2]	2.225309281725863	168	-0.0946359	0.866513	-0.961149	0.961149	9.14427	0.578951	0.56926	0.983262	2.27512	0.725877
1317-42-6	pimephales promelas		[Co+2].[S-2]	1.9822712330395684	96	0.279895	0.868258	-0.588363	0.588363	3.87582	0.577564	0.568328	0.984008	2.27649	0.725464
1317-42-6	pimephales promelas		[Co+2].[S-2]	1.9822712330395684	96	0.557507	0.868258	-0.310751	0.310751	2.04527	0.577564	0.568328	0.984008	2.27649	0.725464
1317-42-6	pimephales promelas		[Co+2].[S-2]	2.225309281725863	168	0.799685	0.866513	-0.0668281	0.0668281	1.16635	0.578951	0.56926	0.983262	2.27512	0.725877
1317-42-6	pimephales promelas		[Co+2].[S-2]	2.225309281725863	168	0.630733	0.866513	-0.23578	0.23578	1.721	0.578951	0.56926	0.983262	2.27512	0.725877
1317-42-6	pimephales promelas		[Co+2].[S-2]	2.225309281725863	168	0.220108	0.866513	-0.646405	0.646405	4.43001	0.578951	0.56926	0.983262	2.27512	0.725877
1317-42-6	pimephales promelas		[Co+2].[S-2]	1.9822712330395684	96	1.7332	0.868258	0.864939	0.864939	7.32722	0.577564	0.568328	0.984008	2.27649	0.725464
1317-42-6	pimephales promelas		[Co+2].[S-2]	2.225309281725863	168	0.139564	0.866513	-0.726949	0.726949	5.33272	0.578951	0.56926	0.983262	2.27512	0.725877
1317-42-6	pimephales promelas		[Co+2].[S-2]	2.225309281725863	168	-0.236722	0.866513	-1.10323	1.10323	12.6834	0.578951	0.56926	0.983262	2.27512	0.725877
1317-42-6	pimephales promelas		[Co+2].[S-2]	2.225309281725863	168	0.247728	0.866513	-0.618785	0.618785	4.15705	0.578951	0.56926	0.983262	2.27512	0.725877
1317-42-6	pimephales promelas		[Co+2].[S-2]	1.9822712330395684	96	0.270912	0.868258	-0.597346	0.597346	3.95682	0.577564	0.568328	0.984008	2.27649	0.725464
1317-42-6	pimephales promelas		[Co+2].[S-2]	1.9822712330395684	96	0.513218	0.868258	-0.35504	0.35504	2.26486	0.577564	0.568328	0.984008	2.27649	0.725464
1317-42-6	pimephales promelas		[Co+2].[S-2]	2.225309281725863	168	0.757396	0.866513	-0.109117	0.109117	1.28563	0.578951	0.56926	0.983262	2.27512	0.725877
1317-42-6	pimephales promelas		[Co+2].[S-2]	2.225309281725863	168	0.207634	0.866513	-0.658879	0.658879	4.5591	0.578951	0.56926	0.983262	2.27512	0.725877
1317-42-6	pimephales promelas		[Co+2].[S-2]	1.9822712330395684	96	1.96332	0.868258	1.09506	1.09506	12.4468	0.577564	0.568328	0.984008	2.27649	0.725464
1317-42-6	pimephales promelas		[Co+2].[S-2]	2.225309281725863	168	-0.0184079	0.866513	-0.884921	0.884921	7.67222	0.578951	0.56926	0.983262	2.27512	0.725877
1317-42-6	pimephales promelas		[Co+2].[S-2]	2.225309281725863	168	0.270399	0.866513	-0.596114	0.596114	3.94561	0.578951	0.56926	0.983262	2.27512	0.725877
1317-42-6	pimephales promelas		[Co+2].[S-2]	1.9822712330395684	96	0.489958	0.868258	-0.3783	0.3783	2.38946	0.577564	0.568328	0.984008	2.27649	0.725464
1317-42-6	pimephales promelas		[Co+2].[S-2]	2.225309281725863	168	0.339451	0.866513	-0.527062	0.527062	3.36559	0.578951	0.56926	0.983262	2.27512	0.725877
1317-42-6	pimephales promelas		[Co+2].[S-2]	2.225309281725863	168	-0.246417	0.866513	-1.11293	1.11293	12.9697	0.578951	0.56926	0.983262	2.27512	0.725877
1317-42-6	pimephales promelas		[Co+2].[S-2]	1.9822712330395684	96	1.50786	0.868258	0.639598	0.639598	4.36112	0.577564	0.568328	0.984008	2.27649	0.725464
1317-42-6	pimephales promelas		[Co+2].[S-2]	2.225309281725863	168	-0.142245	0.866513	-1.00876	1.00876	10.2037	0.578951	0.56926	0.983262	2.27512	0.725877
1345-04-6	carassius auratus		S.[Sb]	2.8273692730538253	672.0000000000001	1.05308	1.01727	0.0358058	0.0358058	1.08594	0.557624	0.552638	0.991059	2.31895	0.728903
1345-04-6	cyprinus carpio		S.[Sb]	1.9822712330395684	96	1.14768	1.02437	0.123309	0.123309	1.32834	0.553864	0.550219	0.99342	2.32311	0.728002
1345-04-6	cyprinus carpio		S.[Sb]	1.6812412373755872	47.99999999999999	1.28691	1.0259	0.261002	0.261002	1.8239	0.553055	0.549686	0.993908	2.32404	0.727805
1345-04-6	cyprinus carpio		S.[Sb]	1.8573324964312683	72.00000000000001	1.21059	1.0251	0.185491	0.185491	1.53282	0.553477	0.549966	0.993656	2.32355	0.727907
1345-04-6	oncorhynchus mykiss		S.[Sb]	2.8273692730538253	672.0000000000001	-0.180456	1.01727	-1.19773	1.19773	15.7663	0.557624	0.552638	0.991059	2.31895	0.728903
1345-04-6	oncorhynchus mykiss		S.[Sb]	2.8273692730538253	672.0000000000001	-0.236572	1.01727	-1.25384	1.25384	17.9409	0.557624	0.552638	0.991059	2.31895	0.728903
1345-04-6	oreochromis mossambicus		S.[Sb]	1.9822712330395684	96	1.27875	1.02437	0.254386	0.254386	1.79633	0.553864	0.550219	0.99342	2.32311	0.728002
1345-04-6	pargus major		S.[Sb]	1.9822712330395684	96	-0.031517	1.02437	-1.05588	1.05588	11.3733	0.553864	0.550219	0.99342	2.32311	0.728002
1345-04-6	pargus major		S.[Sb]	1.380211241711606	24.000000000000007	0.838849	1.02678	-0.187931	0.187931	1.54146	0.552592	0.54938	0.994188	2.32457	0.727694
1345-04-6	pargus major		S.[Sb]	1.6812412373755872	47.99999999999999	0.838849	1.0259	-0.187055	0.187055	1.53835	0.553055	0.549686	0.993908	2.32404	0.727805
1345-04-6	pargus major		S.[Sb]	1.8573324964312683	72.00000000000001	0.838849	1.0251	-0.186246	0.186246	1.53549	0.553477	0.549966	0.993656	2.32355	0.727907
1345-04-6	pargus major		S.[Sb]	1.9822712330395684	96	0.838849	1.02437	-0.185519	0.185519	1.53292	0.553864	0.550219	0.99342	2.32311	0.728002
1345-04-6	pargus major		S.[Sb]	1.380211241711606	24.000000000000007	1.19033	1.02678	0.163552	0.163552	1.45731	0.552592	0.54938	0.994188	2.32457	0.727694
1345-04-6	pargus major		S.[Sb]	1.6812412373755872	47.99999999999999	1.19033	1.0259	0.164428	0.164428	1.46025	0.553055	0.549686	0.993908	2.32404	0.727805
1345-04-6	pargus major		S.[Sb]	1.8573324964312683	72.00000000000001	1.18184	1.0251	0.156749	0.156749	1.43466	0.553477	0.549966	0.993656	2.32355	0.727907
1345-04-6	pargus major		S.[Sb]	1.9822712330395684	96	1.09342	1.02437	0.0690541	0.0690541	1.17234	0.553864	0.550219	0.99342	2.32311	0.728002
1345-04-6	pargus major		S.[Sb]	1.380211241711606	24.000000000000007	-0.031517	1.02678	-1.0583	1.0583	11.4366	0.552592	0.54938	0.994188	2.32457	0.727694
1345-04-6	pargus major		S.[Sb]	1.6812412373755872	47.99999999999999	-0.031517	1.0259	-1.05742	1.05742	11.4135	0.553055	0.549686	0.993908	2.32404	0.727805
1345-04-6	pargus major		S.[Sb]	1.8573324964312683	72.00000000000001	-0.031517	1.0251	-1.05661	1.05661	11.3923	0.553477	0.549966	0.993656	2.32355	0.727907
1345-04-6	pimephales promelas		S.[Sb]	1.9822712330395684	96	0.954242	1.02437	-0.070125	0.070125	1.17524	0.553864	0.550219	0.99342	2.32311	0.728002
1345-04-6	pimephales promelas		S.[Sb]	1.9822712330395684	96	1.23045	1.02437	0.206081	0.206081	1.60724	0.553864	0.550219	0.99342	2.32311	0.728002
1345-04-6	pimephales promelas		S.[Sb]	1.9822712330395684	96	1.15836	1.02437	0.133995	0.133995	1.36143	0.553864	0.550219	0.99342	2.32311	0.728002
1345-04-6	pimephales promelas		S.[Sb]	1.6812412373755872	47.99999999999999	1.24055	1.0259	0.214646	0.214646	1.63925	0.553055	0.549686	0.993908	2.32404	0.727805
1345-04-6	pimephales promelas		S.[Sb]	1.380211241711606	24.000000000000007	1.31806	1.02678	0.291283	0.291283	1.95561	0.552592	0.54938	0.994188	2.32457	0.727694
1345-04-6	pimephales promelas		S.[Sb]	1.9822712330395684	96	1.34044	1.02437	0.316077	0.316077	2.07051	0.553864	0.550219	0.99342	2.32311	0.728002
1345-04-6	pimephales promelas		S.[Sb]	2.2833012287035497	192.00000000000003	1.30535	1.02204	0.283309	0.283309	1.92003	0.555117	0.551034	0.992645	2.32171	0.728305
13586-84-0	cyprinus carpio		CCCCCCCCCCCCCCCCCC(=O)[O-].CCCCCCCCCCCCCCCCCC(=O)[O-].[Co+2]	1.9822712330395684	96	2.52242	1.03901	1.48341	1.48341	30.4375	0.489849	0.504966	1.03086	2.38599	0.699876
13586-84-0	danio rerio		CCCCCCCCCCCCCCCCCC(=O)[O-].CCCCCCCCCCCCCCCCCC(=O)[O-].[Co+2]	1.9822712330395684	96	1.93095	1.03901	0.89194	0.89194	7.79723	0.489849	0.504966	1.03086	2.38599	0.699876
13586-84-0	danio rerio		CCCCCCCCCCCCCCCCCC(=O)[O-].CCCCCCCCCCCCCCCCCC(=O)[O-].[Co+2]	1.9822712330395684	96	1.20358	1.03901	0.164568	0.164568	1.46072	0.489849	0.504966	1.03086	2.38599	0.699876
13586-84-0	oncorhynchus mykiss		CCCCCCCCCCCCCCCCCC(=O)[O-].CCCCCCCCCCCCCCCCCC(=O)[O-].[Co+2]	2.1583624920952498	144.00000000000003	-0.283997	1.03766	-1.32166	1.32166	20.9729	0.490601	0.50552	1.03041	2.38495	0.700119
13586-84-0	oncorhynchus mykiss		CCCCCCCCCCCCCCCCCC(=O)[O-].CCCCCCCCCCCCCCCCCC(=O)[O-].[Co+2]	1.9822712330395684	96	0.147985	1.03901	-0.891023	0.891023	7.78078	0.489849	0.504966	1.03086	2.38599	0.699876
13586-84-0	oncorhynchus mykiss		CCCCCCCCCCCCCCCCCC(=O)[O-].CCCCCCCCCCCCCCCCCC(=O)[O-].[Co+2]	1.9822712330395684	96	0.179552	1.03901	-0.859457	0.859457	7.23531	0.489849	0.504966	1.03086	2.38599	0.699876
13586-84-0	oncorhynchus mykiss		CCCCCCCCCCCCCCCCCC(=O)[O-].CCCCCCCCCCCCCCCCCC(=O)[O-].[Co+2]	1.9822712330395684	96	1.25933	1.03901	0.22032	0.22032	1.66081	0.489849	0.504966	1.03086	2.38599	0.699876
13586-84-0	pimephales promelas		CCCCCCCCCCCCCCCCCC(=O)[O-].CCCCCCCCCCCCCCCCCC(=O)[O-].[Co+2]	1.9822712330395684	96	1.68124	1.03901	0.642233	0.642233	4.38766	0.489849	0.504966	1.03086	2.38599	0.699876
13586-84-0	pimephales promelas		CCCCCCCCCCCCCCCCCC(=O)[O-].CCCCCCCCCCCCCCCCCC(=O)[O-].[Co+2]	2.225309281725863	168	0.270399	1.03707	-0.766667	0.766667	5.84342	0.490934	0.505764	1.03021	2.38449	0.700226
13586-84-0	pimephales promelas		CCCCCCCCCCCCCCCCCC(=O)[O-].CCCCCCCCCCCCCCCCCC(=O)[O-].[Co+2]	2.225309281725863	168	-0.246417	1.03707	-1.28348	1.28348	19.2081	0.490934	0.505764	1.03021	2.38449	0.700226
13586-84-0	pimephales promelas		CCCCCCCCCCCCCCCCCC(=O)[O-].CCCCCCCCCCCCCCCCCC(=O)[O-].[Co+2]	2.225309281725863	168	0.339451	1.03707	-0.697615	0.697615	4.98443	0.490934	0.505764	1.03021	2.38449	0.700226
13586-84-0	pimephales promelas		CCCCCCCCCCCCCCCCCC(=O)[O-].CCCCCCCCCCCCCCCCCC(=O)[O-].[Co+2]	2.225309281725863	168	-0.0946359	1.03707	-1.1317	1.1317	13.5426	0.490934	0.505764	1.03021	2.38449	0.700226
13586-84-0	pimephales promelas		CCCCCCCCCCCCCCCCCC(=O)[O-].CCCCCCCCCCCCCCCCCC(=O)[O-].[Co+2]	2.225309281725863	168	-0.0184079	1.03707	-1.05547	1.05547	11.3625	0.490934	0.505764	1.03021	2.38449	0.700226
13586-84-0	pimephales promelas		CCCCCCCCCCCCCCCCCC(=O)[O-].CCCCCCCCCCCCCCCCCC(=O)[O-].[Co+2]	2.225309281725863	168	0.301095	1.03707	-0.735971	0.735971	5.44467	0.490934	0.505764	1.03021	2.38449	0.700226
13586-84-0	pimephales promelas		CCCCCCCCCCCCCCCCCC(=O)[O-].CCCCCCCCCCCCCCCCCC(=O)[O-].[Co+2]	1.9822712330395684	96	1.7332	1.03901	0.694189	0.694189	4.94525	0.489849	0.504966	1.03086	2.38599	0.699876
13586-84-0	pimephales promelas		CCCCCCCCCCCCCCCCCC(=O)[O-].CCCCCCCCCCCCCCCCCC(=O)[O-].[Co+2]	1.9822712330395684	96	0.489958	1.03901	-0.54905	0.54905	3.54038	0.489849	0.504966	1.03086	2.38599	0.699876
13586-84-0	pimephales promelas		CCCCCCCCCCCCCCCCCC(=O)[O-].CCCCCCCCCCCCCCCCCC(=O)[O-].[Co+2]	1.9822712330395684	96	0.557507	1.03901	-0.481501	0.481501	3.03041	0.489849	0.504966	1.03086	2.38599	0.699876
13586-84-0	pimephales promelas		CCCCCCCCCCCCCCCCCC(=O)[O-].CCCCCCCCCCCCCCCCCC(=O)[O-].[Co+2]	2.2833012287035497	192.00000000000003	0.437751	1.03652	-0.598767	0.598767	3.96979	0.491241	0.50599	1.03002	2.38407	0.700324
13586-84-0	pimephales promelas		CCCCCCCCCCCCCCCCCC(=O)[O-].CCCCCCCCCCCCCCCCCC(=O)[O-].[Co+2]	1.9822712330395684	96	1.96332	1.03901	0.924307	0.924307	8.40053	0.489849	0.504966	1.03086	2.38599	0.699876
13586-84-0	pimephales promelas		CCCCCCCCCCCCCCCCCC(=O)[O-].CCCCCCCCCCCCCCCCCC(=O)[O-].[Co+2]	1.9822712330395684	96	1.50786	1.03901	0.468847	0.468847	2.94339	0.489849	0.504966	1.03086	2.38599	0.699876
13586-84-0	pimephales promelas		CCCCCCCCCCCCCCCCCC(=O)[O-].CCCCCCCCCCCCCCCCCC(=O)[O-].[Co+2]	1.9822712330395684	96	0.513218	1.03901	-0.525791	0.525791	3.35576	0.489849	0.504966	1.03086	2.38599	0.699876
13586-84-0	pimephales promelas		CCCCCCCCCCCCCCCCCC(=O)[O-].CCCCCCCCCCCCCCCCCC(=O)[O-].[Co+2]	1.9822712330395684	96	0.279895	1.03901	-0.759114	0.759114	5.74267	0.489849	0.504966	1.03086	2.38599	0.699876
13586-84-0	pimephales promelas		CCCCCCCCCCCCCCCCCC(=O)[O-].CCCCCCCCCCCCCCCCCC(=O)[O-].[Co+2]	1.9822712330395684	96	0.270912	1.03901	-0.768097	0.768097	5.86269	0.489849	0.504966	1.03086	2.38599	0.699876
13586-84-0	pimephales promelas		CCCCCCCCCCCCCCCCCC(=O)[O-].CCCCCCCCCCCCCCCCCC(=O)[O-].[Co+2]	2.225309281725863	168	0.139564	1.03707	-0.897502	0.897502	7.89773	0.490934	0.505764	1.03021	2.38449	0.700226
13586-84-0	pimephales promelas		CCCCCCCCCCCCCCCCCC(=O)[O-].CCCCCCCCCCCCCCCCCC(=O)[O-].[Co+2]	2.225309281725863	168	0.247728	1.03707	-0.789339	0.789339	6.15657	0.490934	0.505764	1.03021	2.38449	0.700226
13586-84-0	pimephales promelas		CCCCCCCCCCCCCCCCCC(=O)[O-].CCCCCCCCCCCCCCCCCC(=O)[O-].[Co+2]	2.225309281725863	168	0.220108	1.03707	-0.816959	0.816959	6.56083	0.490934	0.505764	1.03021	2.38449	0.700226
13586-84-0	pimephales promelas		CCCCCCCCCCCCCCCCCC(=O)[O-].CCCCCCCCCCCCCCCCCC(=O)[O-].[Co+2]	2.225309281725863	168	0.757396	1.03707	-0.279671	0.279671	1.90402	0.490934	0.505764	1.03021	2.38449	0.700226
13586-84-0	pimephales promelas		CCCCCCCCCCCCCCCCCC(=O)[O-].CCCCCCCCCCCCCCCCCC(=O)[O-].[Co+2]	2.225309281725863	168	0.630733	1.03707	-0.406334	0.406334	2.54879	0.490934	0.505764	1.03021	2.38449	0.700226
13586-84-0	pimephales promelas		CCCCCCCCCCCCCCCCCC(=O)[O-].CCCCCCCCCCCCCCCCCC(=O)[O-].[Co+2]	2.225309281725863	168	0.799685	1.03707	-0.237382	0.237382	1.72736	0.490934	0.505764	1.03021	2.38449	0.700226
13586-84-0	pimephales promelas		CCCCCCCCCCCCCCCCCC(=O)[O-].CCCCCCCCCCCCCCCCCC(=O)[O-].[Co+2]	2.225309281725863	168	-0.142245	1.03707	-1.17931	1.17931	15.1117	0.490934	0.505764	1.03021	2.38449	0.700226
13586-84-0	pimephales promelas		CCCCCCCCCCCCCCCCCC(=O)[O-].CCCCCCCCCCCCCCCCCC(=O)[O-].[Co+2]	2.225309281725863	168	-0.236722	1.03707	-1.27379	1.27379	18.784	0.490934	0.505764	1.03021	2.38449	0.700226
13586-84-0	pimephales promelas		CCCCCCCCCCCCCCCCCC(=O)[O-].CCCCCCCCCCCCCCCCCC(=O)[O-].[Co+2]	2.225309281725863	168	0.207634	1.03707	-0.829432	0.829432	6.752	0.490934	0.505764	1.03021	2.38449	0.700226
136-52-7	cyprinus carpio		CCCCC(CC)C(=O)[O-].CCCCC(CC)C(=O)[O-].[Co+2]	1.9822712330395684	96	2.52242	2.24122	0.281195	0.281195	1.91071	0.0654487	0.142154	2.17199	3.86747	0.407622
136-52-7	danio rerio		CCCCC(CC)C(=O)[O-].CCCCC(CC)C(=O)[O-].[Co+2]	1.9822712330395684	96	1.93095	2.24122	-0.310274	0.310274	2.04303	0.0654487	0.142154	2.17199	3.86747	0.407622
136-52-7	danio rerio		CCCCC(CC)C(=O)[O-].CCCCC(CC)C(=O)[O-].[Co+2]	1.9822712330395684	96	1.20358	2.24122	-1.03765	1.03765	10.9055	0.0654487	0.142154	2.17199	3.86747	0.407622
136-52-7	oncorhynchus mykiss		CCCCC(CC)C(=O)[O-].CCCCC(CC)C(=O)[O-].[Co+2]	2.1583624920952498	144.00000000000003	-0.283997	2.23953	-2.52353	2.52353	333.83	0.0655822	0.142334	2.17032	3.86528	0.407827
136-52-7	oncorhynchus mykiss		CCCCC(CC)C(=O)[O-].CCCCC(CC)C(=O)[O-].[Co+2]	1.9822712330395684	96	0.147985	2.24122	-2.09324	2.09324	123.948	0.0654487	0.142154	2.17199	3.86747	0.407622
136-52-7	oncorhynchus mykiss		CCCCC(CC)C(=O)[O-].CCCCC(CC)C(=O)[O-].[Co+2]	1.9822712330395684	96	2.25527	2.24122	0.0140493	0.0140493	1.03288	0.0654487	0.142154	2.17199	3.86747	0.407622
136-52-7	oncorhynchus mykiss		CCCCC(CC)C(=O)[O-].CCCCC(CC)C(=O)[O-].[Co+2]	1.9822712330395684	96	0.179552	2.24122	-2.06167	2.06167	115.258	0.0654487	0.142154	2.17199	3.86747	0.407622
136-52-7	pimephales promelas		CCCCC(CC)C(=O)[O-].CCCCC(CC)C(=O)[O-].[Co+2]	1.9822712330395684	96	1.68124	2.24122	-0.559982	0.559982	3.63063	0.0654487	0.142154	2.17199	3.86747	0.407622
136-52-7	pimephales promelas		CCCCC(CC)C(=O)[O-].CCCCC(CC)C(=O)[O-].[Co+2]	1.9822712330395684	96	1.7332	2.24122	-0.508026	0.508026	3.22126	0.0654487	0.142154	2.17199	3.86747	0.407622
136-52-7	pimephales promelas		CCCCC(CC)C(=O)[O-].CCCCC(CC)C(=O)[O-].[Co+2]	2.225309281725863	168	-0.142245	2.23878	-2.38103	2.38103	240.451	0.0656414	0.142414	2.16958	3.86431	0.407918
136-52-7	pimephales promelas		CCCCC(CC)C(=O)[O-].CCCCC(CC)C(=O)[O-].[Co+2]	2.225309281725863	168	-0.0184079	2.23878	-2.25719	2.25719	180.796	0.0656414	0.142414	2.16958	3.86431	0.407918
136-52-7	pimephales promelas		CCCCC(CC)C(=O)[O-].CCCCC(CC)C(=O)[O-].[Co+2]	2.225309281725863	168	0.139564	2.23878	-2.09922	2.09922	125.666	0.0656414	0.142414	2.16958	3.86431	0.407918
136-52-7	pimephales promelas		CCCCC(CC)C(=O)[O-].CCCCC(CC)C(=O)[O-].[Co+2]	2.225309281725863	168	0.270399	2.23878	-1.96838	1.96838	92.9783	0.0656414	0.142414	2.16958	3.86431	0.407918
136-52-7	pimephales promelas		CCCCC(CC)C(=O)[O-].CCCCC(CC)C(=O)[O-].[Co+2]	1.9822712330395684	96	0.513218	2.24122	-1.72801	1.72801	53.4571	0.0654487	0.142154	2.17199	3.86747	0.407622
136-52-7	pimephales promelas		CCCCC(CC)C(=O)[O-].CCCCC(CC)C(=O)[O-].[Co+2]	2.225309281725863	168	0.220108	2.23878	-2.01867	2.01867	104.393	0.0656414	0.142414	2.16958	3.86431	0.407918
136-52-7	pimephales promelas		CCCCC(CC)C(=O)[O-].CCCCC(CC)C(=O)[O-].[Co+2]	2.225309281725863	168	0.757396	2.23878	-1.48138	1.48138	30.296	0.0656414	0.142414	2.16958	3.86431	0.407918
136-52-7	pimephales promelas		CCCCC(CC)C(=O)[O-].CCCCC(CC)C(=O)[O-].[Co+2]	2.225309281725863	168	-0.246417	2.23878	-2.4852	2.4852	305.631	0.0656414	0.142414	2.16958	3.86431	0.407918
136-52-7	pimephales promelas		CCCCC(CC)C(=O)[O-].CCCCC(CC)C(=O)[O-].[Co+2]	2.225309281725863	168	-0.236722	2.23878	-2.4755	2.4755	298.884	0.0656414	0.142414	2.16958	3.86431	0.407918
136-52-7	pimephales promelas		CCCCC(CC)C(=O)[O-].CCCCC(CC)C(=O)[O-].[Co+2]	1.9822712330395684	96	1.50786	2.24122	-0.733367	0.733367	5.41212	0.0654487	0.142154	2.17199	3.86747	0.407622
136-52-7	pimephales promelas		CCCCC(CC)C(=O)[O-].CCCCC(CC)C(=O)[O-].[Co+2]	1.9822712330395684	96	0.279895	2.24122	-1.96133	1.96133	91.4804	0.0654487	0.142154	2.17199	3.86747	0.407622
136-52-7	pimephales promelas		CCCCC(CC)C(=O)[O-].CCCCC(CC)C(=O)[O-].[Co+2]	1.9822712330395684	96	0.270912	2.24122	-1.97031	1.97031	93.3924	0.0654487	0.142154	2.17199	3.86747	0.407622
136-52-7	pimephales promelas		CCCCC(CC)C(=O)[O-].CCCCC(CC)C(=O)[O-].[Co+2]	2.225309281725863	168	0.207634	2.23878	-2.03115	2.03115	107.435	0.0656414	0.142414	2.16958	3.86431	0.407918
136-52-7	pimephales promelas		CCCCC(CC)C(=O)[O-].CCCCC(CC)C(=O)[O-].[Co+2]	2.2833012287035497	192.00000000000003	0.437751	2.23809	-1.80034	1.80034	63.1453	0.0656961	0.142488	2.16889	3.86342	0.408002
136-52-7	pimephales promelas		CCCCC(CC)C(=O)[O-].CCCCC(CC)C(=O)[O-].[Co+2]	1.9822712330395684	96	0.557507	2.24122	-1.68372	1.68372	48.2743	0.0654487	0.142154	2.17199	3.86747	0.407622
136-52-7	pimephales promelas		CCCCC(CC)C(=O)[O-].CCCCC(CC)C(=O)[O-].[Co+2]	1.9822712330395684	96	1.96332	2.24122	-0.277908	0.277908	1.8963	0.0654487	0.142154	2.17199	3.86747	0.407622
136-52-7	pimephales promelas		CCCCC(CC)C(=O)[O-].CCCCC(CC)C(=O)[O-].[Co+2]	2.225309281725863	168	-0.0946359	2.23878	-2.33342	2.33342	215.485	0.0656414	0.142414	2.16958	3.86431	0.407918
136-52-7	pimephales promelas		CCCCC(CC)C(=O)[O-].CCCCC(CC)C(=O)[O-].[Co+2]	2.225309281725863	168	0.799685	2.23878	-1.4391	1.4391	27.485	0.0656414	0.142414	2.16958	3.86431	0.407918
136-52-7	pimephales promelas		CCCCC(CC)C(=O)[O-].CCCCC(CC)C(=O)[O-].[Co+2]	2.225309281725863	168	0.630733	2.23878	-1.60805	1.60805	40.5553	0.0656414	0.142414	2.16958	3.86431	0.407918
136-52-7	pimephales promelas		CCCCC(CC)C(=O)[O-].CCCCC(CC)C(=O)[O-].[Co+2]	1.9822712330395684	96	0.489958	2.24122	-1.75126	1.75126	56.3981	0.0654487	0.142154	2.17199	3.86747	0.407622
136-52-7	pimephales promelas		CCCCC(CC)C(=O)[O-].CCCCC(CC)C(=O)[O-].[Co+2]	2.225309281725863	168	0.247728	2.23878	-1.99105	1.99105	97.9609	0.0656414	0.142414	2.16958	3.86431	0.407918
136-52-7	pimephales promelas		CCCCC(CC)C(=O)[O-].CCCCC(CC)C(=O)[O-].[Co+2]	2.225309281725863	168	0.339451	2.23878	-1.89933	1.89933	79.3102	0.0656414	0.142414	2.16958	3.86431	0.407918
136-52-7	pimephales promelas		CCCCC(CC)C(=O)[O-].CCCCC(CC)C(=O)[O-].[Co+2]	2.225309281725863	168	0.301095	2.23878	-1.93769	1.93769	86.6334	0.0656414	0.142414	2.16958	3.86431	0.407918
136-53-8	cottus bairdii		CCCCC(CC)C(=O)[O-].CCCCC(CC)C(=O)[O-].[Zn+2]	1.9822712330395684	96	-0.357535	-0.135159	-0.222376	0.222376	1.66869	0.531111	0.529805	0.997541	2.11735	0.591976
136-53-8	lepomis gibbosus		CCCCC(CC)C(=O)[O-].CCCCC(CC)C(=O)[O-].[Zn+2]	1.9822712330395684	96	2.43136	-0.135159	2.56652	2.56652	368.573	0.531111	0.529805	0.997541	2.11735	0.591976
136-53-8	lepomis macrochirus		CCCCC(CC)C(=O)[O-].CCCCC(CC)C(=O)[O-].[Zn+2]	1.9822712330395684	96	1.8451	-0.135159	1.98026	1.98026	95.5559	0.531111	0.529805	0.997541	2.11735	0.591976
136-53-8	oncorhynchus kisutch		CCCCC(CC)C(=O)[O-].CCCCC(CC)C(=O)[O-].[Zn+2]	1.9822712330395684	96	0.217484	-0.135159	0.352643	0.352643	2.25239	0.531111	0.529805	0.997541	2.11735	0.591976
136-53-8	oncorhynchus kisutch		CCCCC(CC)C(=O)[O-].CCCCC(CC)C(=O)[O-].[Zn+2]	1.9822712330395684	96	0.257679	-0.135159	0.392838	0.392838	2.4708	0.531111	0.529805	0.997541	2.11735	0.591976
136-53-8	oncorhynchus kisutch		CCCCC(CC)C(=O)[O-].CCCCC(CC)C(=O)[O-].[Zn+2]	1.9822712330395684	96	-0.138466	-0.135159	-0.00330625	0.00330625	1.00764	0.531111	0.529805	0.997541	2.11735	0.591976
136-53-8	oncorhynchus kisutch		CCCCC(CC)C(=O)[O-].CCCCC(CC)C(=O)[O-].[Zn+2]	1.9822712330395684	96	-0.0861862	-0.135159	0.0489732	0.0489732	1.11937	0.531111	0.529805	0.997541	2.11735	0.591976
136-53-8	oncorhynchus mykiss		CCCCC(CC)C(=O)[O-].CCCCC(CC)C(=O)[O-].[Zn+2]	1.9822712330395684	96	-0.356547	-0.135159	-0.221388	0.221388	1.6649	0.531111	0.529805	0.997541	2.11735	0.591976
136-53-8	oncorhynchus mykiss		CCCCC(CC)C(=O)[O-].CCCCC(CC)C(=O)[O-].[Zn+2]	1.9822712330395684	96	-0.772113	-0.135159	-0.636954	0.636954	4.33465	0.531111	0.529805	0.997541	2.11735	0.591976
136-53-8	oncorhynchus mykiss		CCCCC(CC)C(=O)[O-].CCCCC(CC)C(=O)[O-].[Zn+2]	1.9822712330395684	96	0.33646	-0.135159	0.471619	0.471619	2.96223	0.531111	0.529805	0.997541	2.11735	0.591976
136-53-8	oncorhynchus mykiss		CCCCC(CC)C(=O)[O-].CCCCC(CC)C(=O)[O-].[Zn+2]	1.9822712330395684	96	2.25527	-0.135159	2.39043	2.39043	245.715	0.531111	0.529805	0.997541	2.11735	0.591976
136-53-8	pimephales promelas		CCCCC(CC)C(=O)[O-].CCCCC(CC)C(=O)[O-].[Zn+2]	1.9822712330395684	96	-0.107905	-0.135159	0.0272539	0.0272539	1.06477	0.531111	0.529805	0.997541	2.11735	0.591976
136-53-8	pimephales promelas		CCCCC(CC)C(=O)[O-].CCCCC(CC)C(=O)[O-].[Zn+2]	1.9822712330395684	96	-0.30103	-0.135159	-0.165871	0.165871	1.46511	0.531111	0.529805	0.997541	2.11735	0.591976
136-53-8	pimephales promelas		CCCCC(CC)C(=O)[O-].CCCCC(CC)C(=O)[O-].[Zn+2]	1.977723605288848	95	-0.481486	-0.135129	-0.346357	0.346357	2.22002	0.531112	0.529805	0.997538	2.11735	0.591979
136-53-8	thymallus arcticus		CCCCC(CC)C(=O)[O-].CCCCC(CC)C(=O)[O-].[Zn+2]	1.9822712330395684	96	-0.774691	-0.135159	-0.639531	0.639531	4.36045	0.531111	0.529805	0.997541	2.11735	0.591976
136-53-8	thymallus arcticus		CCCCC(CC)C(=O)[O-].CCCCC(CC)C(=O)[O-].[Zn+2]	1.9822712330395684	96	0.198657	-0.135159	0.333816	0.333816	2.15683	0.531111	0.529805	0.997541	2.11735	0.591976
136-53-8	thymallus arcticus		CCCCC(CC)C(=O)[O-].CCCCC(CC)C(=O)[O-].[Zn+2]	1.9822712330395684	96	-0.779892	-0.135159	-0.644733	0.644733	4.41299	0.531111	0.529805	0.997541	2.11735	0.591976
136-53-8	thymallus arcticus		CCCCC(CC)C(=O)[O-].CCCCC(CC)C(=O)[O-].[Zn+2]	1.9822712330395684	96	-0.501689	-0.135159	-0.36653	0.36653	2.32557	0.531111	0.529805	0.997541	2.11735	0.591976
136-53-8	thymallus arcticus		CCCCC(CC)C(=O)[O-].CCCCC(CC)C(=O)[O-].[Zn+2]	1.9822712330395684	96	-0.847712	-0.135159	-0.712552	0.712552	5.15884	0.531111	0.529805	0.997541	2.11735	0.591976
136-53-8	thymallus arcticus		CCCCC(CC)C(=O)[O-].CCCCC(CC)C(=O)[O-].[Zn+2]	1.9822712330395684	96	0.465383	-0.135159	0.600542	0.600542	3.98604	0.531111	0.529805	0.997541	2.11735	0.591976
136-53-8	thymallus arcticus		CCCCC(CC)C(=O)[O-].CCCCC(CC)C(=O)[O-].[Zn+2]	1.9822712330395684	96	-0.774691	-0.135159	-0.639531	0.639531	4.36045	0.531111	0.529805	0.997541	2.11735	0.591976
136-53-8	thymallus arcticus		CCCCC(CC)C(=O)[O-].CCCCC(CC)C(=O)[O-].[Zn+2]	1.9822712330395684	96	-0.950782	-0.135159	-0.815623	0.815623	6.54068	0.531111	0.529805	0.997541	2.11735	0.591976
13601-19-9	poecilia reticulata		[Na+].[Na+].[Na+].[Na+].[Fe-4](|[C]#N)(|[C]#N)(|[C]#N)(|[C]#N)(|[C]#N)|[C]#N	1.9822712330395684	96	2.54407	1.57148	0.972589	0.972589	9.38834	0.306549	0.387736	1.26484	2.75395	0.680072
13601-19-9	poecilia reticulata		[Na+].[Na+].[Na+].[Na+].[Fe-4](|[C]#N)(|[C]#N)(|[C]#N)(|[C]#N)(|[C]#N)|[C]#N	1.9822712330395684	96	1.27875	1.57148	-0.292726	0.292726	1.96212	0.306549	0.387736	1.26484	2.75395	0.680072
13601-19-9	poecilia reticulata		[Na+].[Na+].[Na+].[Na+].[Fe-4](|[C]#N)(|[C]#N)(|[C]#N)(|[C]#N)(|[C]#N)|[C]#N	1.9822712330395684	96	1.65321	1.57148	0.0817331	0.0817331	1.20707	0.306549	0.387736	1.26484	2.75395	0.680072
13746-66-2	oncorhynchus mykiss		[K+].[K+].[K+].[Fe-3](|[C]#N)(|[C]#N)(|[C]#N)(|[C]#N)(|[C]#N)|[C]#N	1.9822712330395684	96	1.58883	0.987073	0.601759	0.601759	3.99723	0.594234	0.587929	0.989389	2.29761	0.762905
13746-66-2	oncorhynchus mykiss		[K+].[K+].[K+].[Fe-3](|[C]#N)(|[C]#N)(|[C]#N)(|[C]#N)(|[C]#N)|[C]#N	1.9822712330395684	96	1.03342	0.987073	0.046351	0.046351	1.11263	0.594234	0.587929	0.989389	2.29761	0.762905
13746-66-2	oncorhynchus mykiss		[K+].[K+].[K+].[Fe-3](|[C]#N)(|[C]#N)(|[C]#N)(|[C]#N)(|[C]#N)|[C]#N	1.9822712330395684	96	1.64542	0.987073	0.658349	0.658349	4.55354	0.594234	0.587929	0.989389	2.29761	0.762905
13746-66-2	oncorhynchus mykiss		[K+].[K+].[K+].[Fe-3](|[C]#N)(|[C]#N)(|[C]#N)(|[C]#N)(|[C]#N)|[C]#N	1.9822712330395684	96	1.84261	0.987073	0.855537	0.855537	7.17029	0.594234	0.587929	0.989389	2.29761	0.762905
13746-66-2	oncorhynchus mykiss		[K+].[K+].[K+].[Fe-3](|[C]#N)(|[C]#N)(|[C]#N)(|[C]#N)(|[C]#N)|[C]#N	1.9822712330395684	96	-0.376751	0.987073	-1.36382	1.36382	23.1112	0.594234	0.587929	0.989389	2.29761	0.762905
13746-66-2	oncorhynchus mykiss		[K+].[K+].[K+].[Fe-3](|[C]#N)(|[C]#N)(|[C]#N)(|[C]#N)(|[C]#N)|[C]#N	1.9822712330395684	96	-0.619789	0.987073	-1.60686	1.60686	40.4447	0.594234	0.587929	0.989389	2.29761	0.762905
13746-66-2	oncorhynchus mykiss		[K+].[K+].[K+].[Fe-3](|[C]#N)(|[C]#N)(|[C]#N)(|[C]#N)(|[C]#N)|[C]#N	1.9822712330395684	96	-0.39794	0.987073	-1.38501	1.38501	24.2668	0.594234	0.587929	0.989389	2.29761	0.762905
13746-66-2	oncorhynchus mykiss		[K+].[K+].[K+].[Fe-3](|[C]#N)(|[C]#N)(|[C]#N)(|[C]#N)(|[C]#N)|[C]#N	1.9822712330395684	96	-0.508638	0.987073	-1.49571	1.49571	31.312	0.594234	0.587929	0.989389	2.29761	0.762905
13746-66-2	poecilia reticulata		[K+].[K+].[K+].[Fe-3](|[C]#N)(|[C]#N)(|[C]#N)(|[C]#N)(|[C]#N)|[C]#N	1.6812412373755872	47.99999999999999	0.477121	0.988664	-0.511543	0.511543	3.24745	0.592928	0.587106	0.990181	2.2989	0.762591
13746-66-2	poecilia reticulata		[K+].[K+].[K+].[Fe-3](|[C]#N)(|[C]#N)(|[C]#N)(|[C]#N)(|[C]#N)|[C]#N	1.380211241711606	24.000000000000007	1.54407	0.989565	0.554503	0.554503	3.58512	0.592192	0.586641	0.990628	2.29962	0.762414
13746-66-2	poecilia reticulata		[K+].[K+].[K+].[Fe-3](|[C]#N)(|[C]#N)(|[C]#N)(|[C]#N)(|[C]#N)|[C]#N	1.9822712330395684	96	0.447158	0.987073	-0.539915	0.539915	3.46669	0.594234	0.587929	0.989389	2.29761	0.762905
13746-66-2	poecilia reticulata		[K+].[K+].[K+].[Fe-3](|[C]#N)(|[C]#N)(|[C]#N)(|[C]#N)(|[C]#N)|[C]#N	1.9822712330395684	96	1.27875	0.987073	0.291681	0.291681	1.95741	0.594234	0.587929	0.989389	2.29761	0.762905
13746-66-2	poecilia reticulata		[K+].[K+].[K+].[Fe-3](|[C]#N)(|[C]#N)(|[C]#N)(|[C]#N)(|[C]#N)|[C]#N	1.9822712330395684	96	2.54407	0.987073	1.557	1.557	36.0575	0.594234	0.587929	0.989389	2.29761	0.762905
13769-81-8	carassius auratus		[Fe+3].[Fe+3].[Mo].[Mo].[O-2].[O-2].[O-2].[O-2].[O-2].[O-2].[O-2].[O-2].[O-2]	2.225309281725863	168	1.77815	1.01044	0.767708	0.767708	5.85744	0.16097	0.248842	1.5459	2.88755	0.469702
13769-81-8	nemacheilus biota		[Fe+3].[Fe+3].[Mo].[Mo].[O-2].[O-2].[O-2].[O-2].[O-2].[O-2].[O-2].[O-2].[O-2]	1.9822712330395684	96	2.32428	1.01229	1.31199	1.31199	20.5113	0.160441	0.248316	1.54771	2.88978	0.469263
13769-81-8	oncorhynchus mykiss		[Fe+3].[Fe+3].[Mo].[Mo].[O-2].[O-2].[O-2].[O-2].[O-2].[O-2].[O-2].[O-2].[O-2]	2.8273692730538253	672.0000000000001	-0.136677	1.00501	-1.14169	1.14169	13.8577	0.162528	0.250393	1.54062	2.88104	0.470999
13770-89-3	atherinops affinis		NS(=O)(=O)[O-].NS(=O)(=O)[O-].[Ni+2]	1.9822712330395684	96	1.42423	1.07916	0.345068	0.345068	2.21344	0.336387	0.412625	1.22664	2.5211	0.627643
13770-89-3	capoeta fusca		NS(=O)(=O)[O-].NS(=O)(=O)[O-].[Ni+2]	1.9822712330395684	96	2.10449	1.07916	1.02533	1.02533	10.6005	0.336387	0.412625	1.22664	2.5211	0.627643
13770-89-3	capoeta fusca		NS(=O)(=O)[O-].NS(=O)(=O)[O-].[Ni+2]	1.9822712330395684	96	1.89209	1.07916	0.812935	0.812935	6.50032	0.336387	0.412625	1.22664	2.5211	0.627643
13770-89-3	carassius auratus		NS(=O)(=O)[O-].NS(=O)(=O)[O-].[Ni+2]	1.6812412373755872	47.99999999999999	1.31175	1.08084	0.230914	0.230914	1.70182	0.335611	0.412012	1.22765	2.52276	0.627398
13770-89-3	carassius auratus		NS(=O)(=O)[O-].NS(=O)(=O)[O-].[Ni+2]	1.9822712330395684	96	0.992112	1.07916	-0.0870486	0.0870486	1.22194	0.336387	0.412625	1.22664	2.5211	0.627643
13770-89-3	carassius auratus		NS(=O)(=O)[O-].NS(=O)(=O)[O-].[Ni+2]	1.380211241711606	24.000000000000007	1.53275	1.08179	0.450966	0.450966	2.82466	0.335173	0.411666	1.22822	2.52371	0.627259
13770-89-3	catla catla		NS(=O)(=O)[O-].NS(=O)(=O)[O-].[Ni+2]	1.9822712330395684	96	1.07298	1.07916	-0.0061754	0.0061754	1.01432	0.336387	0.412625	1.22664	2.5211	0.627643
13770-89-3	catla catla		NS(=O)(=O)[O-].NS(=O)(=O)[O-].[Ni+2]	1.9822712330395684	96	1.27852	1.07916	0.199365	0.199365	1.58258	0.336387	0.412625	1.22664	2.5211	0.627643
13770-89-3	catla catla		NS(=O)(=O)[O-].NS(=O)(=O)[O-].[Ni+2]	1.9822712330395684	96	1.1232	1.07916	0.0440379	0.0440379	1.10672	0.336387	0.412625	1.22664	2.5211	0.627643
13770-89-3	chelon labrosus		NS(=O)(=O)[O-].NS(=O)(=O)[O-].[Ni+2]	1.9822712330395684	96	2.07298	1.07916	0.993825	0.993825	9.85881	0.336387	0.412625	1.22664	2.5211	0.627643
13770-89-3	cyprinus carpio		NS(=O)(=O)[O-].NS(=O)(=O)[O-].[Ni+2]	1.9822712330395684	96	0.113943	1.07916	-0.965217	0.965217	9.23032	0.336387	0.412625	1.22664	2.5211	0.627643
13770-89-3	cyprinus carpio		NS(=O)(=O)[O-].NS(=O)(=O)[O-].[Ni+2]	1.6812412373755872	47.99999999999999	1.44529	1.08084	0.364453	0.364453	2.31448	0.335611	0.412012	1.22765	2.52276	0.627398
13770-89-3	cyprinus carpio		NS(=O)(=O)[O-].NS(=O)(=O)[O-].[Ni+2]	1.9822712330395684	96	0.361728	1.07916	-0.717432	0.717432	5.21714	0.336387	0.412625	1.22664	2.5211	0.627643
13770-89-3	cyprinus carpio		NS(=O)(=O)[O-].NS(=O)(=O)[O-].[Ni+2]	1.8573324964312683	72.00000000000001	1.38166	1.07997	0.301691	0.301691	2.00305	0.336014	0.412331	1.22712	2.5219	0.627525
13770-89-3	cyprinus carpio		NS(=O)(=O)[O-].NS(=O)(=O)[O-].[Ni+2]	2.326335860928752	212.0000000000001	0.330414	1.07607	-0.745658	0.745658	5.56747	0.337819	0.413756	1.22479	2.51803	0.628094
13770-89-3	cyprinus carpio		NS(=O)(=O)[O-].NS(=O)(=O)[O-].[Ni+2]	1.9822712330395684	96	0.214844	1.07916	-0.864316	0.864316	7.31672	0.336387	0.412625	1.22664	2.5211	0.627643
13770-89-3	cyprinus carpio		NS(=O)(=O)[O-].NS(=O)(=O)[O-].[Ni+2]	1.9822712330395684	96	0.789581	1.07916	-0.289579	0.289579	1.94796	0.336387	0.412625	1.22664	2.5211	0.627643
13770-89-3	cyprinus carpio		NS(=O)(=O)[O-].NS(=O)(=O)[O-].[Ni+2]	1.9822712330395684	96	0.187521	1.07916	-0.891639	0.891639	7.79183	0.336387	0.412625	1.22664	2.5211	0.627643
13770-89-3	cyprinus carpio		NS(=O)(=O)[O-].NS(=O)(=O)[O-].[Ni+2]	1.9822712330395684	96	1.16732	1.07916	0.0881573	0.0881573	1.22506	0.336387	0.412625	1.22664	2.5211	0.627643
13770-89-3	cyprinus carpio		NS(=O)(=O)[O-].NS(=O)(=O)[O-].[Ni+2]	1.380211241711606	24.000000000000007	1.58838	1.08179	0.506596	0.506596	3.21067	0.335173	0.411666	1.22822	2.52371	0.627259
13770-89-3	cyprinus carpio		NS(=O)(=O)[O-].NS(=O)(=O)[O-].[Ni+2]	2.4099331233312946	257.00000000000006	-0.124939	1.0752	-1.20014	1.20014	15.8539	0.338234	0.414084	1.22425	2.51715	0.628229
13770-89-3	cyprinus carpio		NS(=O)(=O)[O-].NS(=O)(=O)[O-].[Ni+2]	1.8573324964312683	72.00000000000001	0.92737	1.07997	-0.152595	0.152595	1.421	0.336014	0.412331	1.22712	2.5219	0.627525
13770-89-3	cyprinus carpio		NS(=O)(=O)[O-].NS(=O)(=O)[O-].[Ni+2]	2.367355921026019	232.99999999999997	0.113943	1.07564	-0.961694	0.961694	9.15576	0.338022	0.413917	1.22452	2.5176	0.628159
13770-89-3	cyprinus carpio		NS(=O)(=O)[O-].NS(=O)(=O)[O-].[Ni+2]	2.2648178230095364	184	0.502427	1.07671	-0.574283	0.574283	3.75217	0.337523	0.413522	1.22517	2.51866	0.628001
13770-89-3	danio rerio		NS(=O)(=O)[O-].NS(=O)(=O)[O-].[Ni+2]	1.9822712330395684	96	1.11793	1.07916	0.0387738	0.0387738	1.09339	0.336387	0.412625	1.22664	2.5211	0.627643
13770-89-3	danio rerio		NS(=O)(=O)[O-].NS(=O)(=O)[O-].[Ni+2]	1.9822712330395684	96	-0.229222	1.07916	-1.30838	1.30838	20.3414	0.336387	0.412625	1.22664	2.5211	0.627643
13770-89-3	danio rerio		NS(=O)(=O)[O-].NS(=O)(=O)[O-].[Ni+2]	1.9822712330395684	96	1.51255	1.07916	0.433391	0.433391	2.71263	0.336387	0.412625	1.22664	2.5211	0.627643
13770-89-3	fundulus heteroclitus		NS(=O)(=O)[O-].NS(=O)(=O)[O-].[Ni+2]	1.9822712330395684	96	1.39445	1.07916	0.315292	0.315292	2.06677	0.336387	0.412625	1.22664	2.5211	0.627643
13770-89-3	fundulus heteroclitus		NS(=O)(=O)[O-].NS(=O)(=O)[O-].[Ni+2]	1.9822712330395684	96	1.74273	1.07916	0.663565	0.663565	4.60856	0.336387	0.412625	1.22664	2.5211	0.627643
13770-89-3	fundulus heteroclitus		NS(=O)(=O)[O-].NS(=O)(=O)[O-].[Ni+2]	1.9822712330395684	96	0.431364	1.07916	-0.647796	0.647796	4.44423	0.336387	0.412625	1.22664	2.5211	0.627643
13770-89-3	fundulus heteroclitus		NS(=O)(=O)[O-].NS(=O)(=O)[O-].[Ni+2]	1.9822712330395684	96	1.65514	1.07916	0.575978	0.575978	3.76685	0.336387	0.412625	1.22664	2.5211	0.627643
13770-89-3	fundulus heteroclitus		NS(=O)(=O)[O-].NS(=O)(=O)[O-].[Ni+2]	1.9822712330395684	96	1.11727	1.07916	0.0381112	0.0381112	1.09172	0.336387	0.412625	1.22664	2.5211	0.627643
13770-89-3	fundulus heteroclitus		NS(=O)(=O)[O-].NS(=O)(=O)[O-].[Ni+2]	1.9822712330395684	96	1.08991	1.07916	0.010745	0.010745	1.02505	0.336387	0.412625	1.22664	2.5211	0.627643
13770-89-3	fundulus heteroclitus		NS(=O)(=O)[O-].NS(=O)(=O)[O-].[Ni+2]	1.9822712330395684	96	2.54407	1.07916	1.46491	1.46491	29.1681	0.336387	0.412625	1.22664	2.5211	0.627643
13770-89-3	fundulus heteroclitus		NS(=O)(=O)[O-].NS(=O)(=O)[O-].[Ni+2]	1.9822712330395684	96	0.843855	1.07916	-0.235305	0.235305	1.71911	0.336387	0.412625	1.22664	2.5211	0.627643
13770-89-3	kryptolebias marmoratus		NS(=O)(=O)[O-].NS(=O)(=O)[O-].[Ni+2]	1.9822712330395684	96	1.14301	1.07916	0.0638547	0.0638547	1.15839	0.336387	0.412625	1.22664	2.5211	0.627643
13770-89-3	kryptolebias marmoratus		NS(=O)(=O)[O-].NS(=O)(=O)[O-].[Ni+2]	1.9822712330395684	96	0.365488	1.07916	-0.713672	0.713672	5.17216	0.336387	0.412625	1.22664	2.5211	0.627643
13770-89-3	kryptolebias marmoratus		NS(=O)(=O)[O-].NS(=O)(=O)[O-].[Ni+2]	1.9822712330395684	96	1.82347	1.07916	0.744314	0.744314	5.55027	0.336387	0.412625	1.22664	2.5211	0.627643
13770-89-3	kryptolebias marmoratus		NS(=O)(=O)[O-].NS(=O)(=O)[O-].[Ni+2]	1.9822712330395684	96	0.173186	1.07916	-0.905974	0.905974	8.0533	0.336387	0.412625	1.22664	2.5211	0.627643
13770-89-3	kryptolebias marmoratus		NS(=O)(=O)[O-].NS(=O)(=O)[O-].[Ni+2]	1.9822712330395684	96	0.614897	1.07916	-0.464263	0.464263	2.91248	0.336387	0.412625	1.22664	2.5211	0.627643
13770-89-3	kryptolebias marmoratus		NS(=O)(=O)[O-].NS(=O)(=O)[O-].[Ni+2]	1.9822712330395684	96	0.30963	1.07916	-0.76953	0.76953	5.88207	0.336387	0.412625	1.22664	2.5211	0.627643
13770-89-3	kryptolebias marmoratus		NS(=O)(=O)[O-].NS(=O)(=O)[O-].[Ni+2]	1.9822712330395684	96	1.49693	1.07916	0.41777	0.41777	2.61679	0.336387	0.412625	1.22664	2.5211	0.627643
13770-89-3	lebistes reticulatus		NS(=O)(=O)[O-].NS(=O)(=O)[O-].[Ni+2]	1.380211241711606	24.000000000000007	1.26245	1.08179	0.180663	0.180663	1.51587	0.335173	0.411666	1.22822	2.52371	0.627259
13770-89-3	lebistes reticulatus		NS(=O)(=O)[O-].NS(=O)(=O)[O-].[Ni+2]	1.9822712330395684	96	0.64836	1.07916	-0.4308	0.4308	2.6965	0.336387	0.412625	1.22664	2.5211	0.627643
13770-89-3	lebistes reticulatus		NS(=O)(=O)[O-].NS(=O)(=O)[O-].[Ni+2]	1.6812412373755872	47.99999999999999	0.980458	1.08084	-0.100382	0.100382	1.26003	0.335611	0.412012	1.22765	2.52276	0.627398
13770-89-3	lepomis macrochirus		NS(=O)(=O)[O-].NS(=O)(=O)[O-].[Ni+2]	1.9822712330395684	96	0.71433	1.07916	-0.36483	0.36483	2.31649	0.336387	0.412625	1.22664	2.5211	0.627643
13770-89-3	lepomis macrochirus		NS(=O)(=O)[O-].NS(=O)(=O)[O-].[Ni+2]	1.380211241711606	24.000000000000007	1.62014	1.08179	0.538348	0.538348	3.4542	0.335173	0.411666	1.22822	2.52371	0.627259
13770-89-3	lepomis macrochirus		NS(=O)(=O)[O-].NS(=O)(=O)[O-].[Ni+2]	1.6812412373755872	47.99999999999999	1.91434	1.08084	0.833503	0.833503	6.81559	0.335611	0.412012	1.22765	2.52276	0.627398
13770-89-3	lepomis macrochirus		NS(=O)(=O)[O-].NS(=O)(=O)[O-].[Ni+2]	1.9822712330395684	96	1.5977	1.07916	0.518535	0.518535	3.30016	0.336387	0.412625	1.22664	2.5211	0.627643
13770-89-3	lepomis macrochirus		NS(=O)(=O)[O-].NS(=O)(=O)[O-].[Ni+2]	1.6812412373755872	47.99999999999999	1.2014	1.08084	0.120557	0.120557	1.31995	0.335611	0.412012	1.22765	2.52276	0.627397
13770-89-3	lepomis macrochirus		NS(=O)(=O)[O-].NS(=O)(=O)[O-].[Ni+2]	1.380211241711606	24.000000000000007	1.05308	1.08179	-0.02871	0.02871	1.06834	0.335173	0.411666	1.22822	2.52371	0.627259
13770-89-3	lepomis macrochirus		NS(=O)(=O)[O-].NS(=O)(=O)[O-].[Ni+2]	1.9822712330395684	96	0.729165	1.07916	-0.349995	0.349995	2.2387	0.336387	0.412625	1.22664	2.5211	0.627643
13770-89-3	lepomis macrochirus		NS(=O)(=O)[O-].NS(=O)(=O)[O-].[Ni+2]	1.6812412373755872	47.99999999999999	0.938019	1.08084	-0.142821	0.142821	1.38938	0.335611	0.412012	1.22765	2.52276	0.627397
13770-89-3	lepomis macrochirus		NS(=O)(=O)[O-].NS(=O)(=O)[O-].[Ni+2]	1.9822712330395684	96	1.78032	1.07916	0.701157	0.701157	5.02524	0.336387	0.412625	1.22664	2.5211	0.627643
13770-89-3	lepomis macrochirus		NS(=O)(=O)[O-].NS(=O)(=O)[O-].[Ni+2]	1.6812412373755872	47.99999999999999	2.0607	1.08084	0.979858	0.979858	9.5468	0.335611	0.412012	1.22765	2.52276	0.627397
13770-89-3	lepomis macrochirus		NS(=O)(=O)[O-].NS(=O)(=O)[O-].[Ni+2]	1.380211241711606	24.000000000000007	2.23045	1.08179	1.14866	1.14866	14.0819	0.335173	0.411666	1.22822	2.52371	0.627259
13770-89-3	lepomis macrochirus		NS(=O)(=O)[O-].NS(=O)(=O)[O-].[Ni+2]	1.6812412373755872	47.99999999999999	2.04139	1.08084	0.960553	0.960553	9.13173	0.335611	0.412012	1.22765	2.52276	0.627397
13770-89-3	lepomis macrochirus		NS(=O)(=O)[O-].NS(=O)(=O)[O-].[Ni+2]	1.9822712330395684	96	1.32634	1.07916	0.247176	0.247176	1.76675	0.336387	0.412625	1.22664	2.5211	0.627643
13770-89-3	lepomis macrochirus		NS(=O)(=O)[O-].NS(=O)(=O)[O-].[Ni+2]	1.380211241711606	24.000000000000007	2.23045	1.08179	1.14866	1.14866	14.0819	0.335173	0.411666	1.22822	2.52371	0.627259
13770-89-3	lepomis macrochirus		NS(=O)(=O)[O-].NS(=O)(=O)[O-].[Ni+2]	1.9822712330395684	96	1.79379	1.07916	0.71463	0.71463	5.18358	0.336387	0.412625	1.22664	2.5211	0.627643
13770-89-3	liza klunzingeri		NS(=O)(=O)[O-].NS(=O)(=O)[O-].[Ni+2]	1.8573324964312683	72.00000000000001	-2.38007	1.07997	-3.46004	3.46004	2884.28	0.336014	0.412331	1.22712	2.5219	0.627525
13770-89-3	morone saxatilis		NS(=O)(=O)[O-].NS(=O)(=O)[O-].[Ni+2]	1.9822712330395684	96	1.51851	1.07916	0.439354	0.439354	2.75013	0.336387	0.412625	1.22664	2.5211	0.627643
13770-89-3	morone saxatilis		NS(=O)(=O)[O-].NS(=O)(=O)[O-].[Ni+2]	1.9822712330395684	96	0.591065	1.07916	-0.488095	0.488095	3.07677	0.336387	0.412625	1.22664	2.5211	0.627643
13770-89-3	morone saxatilis		NS(=O)(=O)[O-].NS(=O)(=O)[O-].[Ni+2]	1.9822712330395684	96	1.32222	1.07916	0.243059	0.243059	1.75009	0.336387	0.412625	1.22664	2.5211	0.627643
13770-89-3	mugil cephalus		NS(=O)(=O)[O-].NS(=O)(=O)[O-].[Ni+2]	1.8573324964312683	72.00000000000001	1.69496	1.07997	0.61499	0.61499	4.12089	0.336014	0.412331	1.22712	2.5219	0.627525
13770-89-3	mugil cephalus		NS(=O)(=O)[O-].NS(=O)(=O)[O-].[Ni+2]	1.6812412373755872	47.99999999999999	1.77247	1.08084	0.691629	0.691629	4.91619	0.335611	0.412012	1.22765	2.52276	0.627397
13770-89-3	mugil cephalus		NS(=O)(=O)[O-].NS(=O)(=O)[O-].[Ni+2]	1.380211241711606	24.000000000000007	1.87169	1.08179	0.789901	0.789901	6.16455	0.335173	0.411666	1.22822	2.52371	0.627259
13770-89-3	mugil cephalus		NS(=O)(=O)[O-].NS(=O)(=O)[O-].[Ni+2]	1.9822712330395684	96	1.62552	1.07916	0.546358	0.546358	3.5185	0.336387	0.412625	1.22664	2.5211	0.627643
13770-89-3	neogobius melanostomus		NS(=O)(=O)[O-].NS(=O)(=O)[O-].[Ni+2]	1.9822712330395684	96	1.41687	1.07916	0.337713	0.337713	2.17627	0.336387	0.412625	1.22664	2.5211	0.627643
13770-89-3	oncorhynchus kisutch		NS(=O)(=O)[O-].NS(=O)(=O)[O-].[Ni+2]	1.9822712330395684	96	1.25527	1.07916	0.176112	0.176112	1.50007	0.336387	0.412625	1.22664	2.5211	0.627643
13770-89-3	oncorhynchus kisutch		NS(=O)(=O)[O-].NS(=O)(=O)[O-].[Ni+2]	1.9822712330395684	96	1.22272	1.07916	0.143556	0.143556	1.39173	0.336387	0.412625	1.22664	2.5211	0.627643
13770-89-3	oncorhynchus mykiss		NS(=O)(=O)[O-].NS(=O)(=O)[O-].[Ni+2]	1.9822712330395684	96	0.94939	1.07916	-0.12977	0.12977	1.34825	0.336387	0.412625	1.22664	2.5211	0.627643
13770-89-3	oncorhynchus mykiss		NS(=O)(=O)[O-].NS(=O)(=O)[O-].[Ni+2]	1.9822712330395684	96	1.03743	1.07916	-0.0417336	0.0417336	1.10086	0.336387	0.412625	1.22664	2.5211	0.627643
13770-89-3	oncorhynchus mykiss		NS(=O)(=O)[O-].NS(=O)(=O)[O-].[Ni+2]	1.9822712330395684	96	1.75755	1.07916	0.678388	0.678388	4.76856	0.336387	0.412625	1.22664	2.5211	0.627643
13770-89-3	oncorhynchus mykiss		NS(=O)(=O)[O-].NS(=O)(=O)[O-].[Ni+2]	1.9822712330395684	96	1	1.07916	-0.0791601	0.0791601	1.19994	0.336387	0.412625	1.22664	2.5211	0.627643
13770-89-3	oncorhynchus mykiss		NS(=O)(=O)[O-].NS(=O)(=O)[O-].[Ni+2]	1.9822712330395684	96	1.18469	1.07916	0.105531	0.105531	1.27506	0.336387	0.412625	1.22664	2.5211	0.627643
13770-89-3	oncorhynchus mykiss		NS(=O)(=O)[O-].NS(=O)(=O)[O-].[Ni+2]	1.9822712330395684	96	1.32634	1.07916	0.247176	0.247176	1.76675	0.336387	0.412625	1.22664	2.5211	0.627643
13770-89-3	oncorhynchus mykiss		NS(=O)(=O)[O-].NS(=O)(=O)[O-].[Ni+2]	1.9822712330395684	96	1.39967	1.07916	0.320514	0.320514	2.09177	0.336387	0.412625	1.22664	2.5211	0.627643
13770-89-3	oncorhynchus mykiss		NS(=O)(=O)[O-].NS(=O)(=O)[O-].[Ni+2]	1.9822712330395684	96	1.233	1.07916	0.153836	0.153836	1.42507	0.336387	0.412625	1.22664	2.5211	0.627643
13770-89-3	oncorhynchus mykiss		NS(=O)(=O)[O-].NS(=O)(=O)[O-].[Ni+2]	1.9822712330395684	96	0.908485	1.07916	-0.170675	0.170675	1.48141	0.336387	0.412625	1.22664	2.5211	0.627643
13770-89-3	oncorhynchus mykiss		NS(=O)(=O)[O-].NS(=O)(=O)[O-].[Ni+2]	1.9822712330395684	96	1.55023	1.07916	0.471068	0.471068	2.95848	0.336387	0.412625	1.22664	2.5211	0.627643
13770-89-3	oncorhynchus mykiss		NS(=O)(=O)[O-].NS(=O)(=O)[O-].[Ni+2]	1.9822712330395684	96	0.891537	1.07916	-0.187623	0.187623	1.54036	0.336387	0.412625	1.22664	2.5211	0.627643
13770-89-3	oncorhynchus mykiss		NS(=O)(=O)[O-].NS(=O)(=O)[O-].[Ni+2]	1.9822712330395684	96	1.21219	1.07916	0.133028	0.133028	1.3584	0.336387	0.412625	1.22664	2.5211	0.627643
13770-89-3	oncorhynchus mykiss		NS(=O)(=O)[O-].NS(=O)(=O)[O-].[Ni+2]	1.6812412373755872	47.99999999999999	1.97451	1.08084	0.893672	0.893672	7.82838	0.335611	0.412012	1.22765	2.52276	0.627397
13770-89-3	oncorhynchus mykiss		NS(=O)(=O)[O-].NS(=O)(=O)[O-].[Ni+2]	1.380211241711606	24.000000000000007	2.29226	1.08179	1.21047	1.21047	16.2356	0.335173	0.411666	1.22822	2.52371	0.627259
13770-89-3	oncorhynchus mykiss		NS(=O)(=O)[O-].NS(=O)(=O)[O-].[Ni+2]	1.6812412373755872	47.99999999999999	1.70757	1.08084	0.62673	0.62673	4.2338	0.335611	0.412012	1.22765	2.52276	0.627397
13770-89-3	oncorhynchus mykiss		NS(=O)(=O)[O-].NS(=O)(=O)[O-].[Ni+2]	1.9822712330395684	96	1.13672	1.07916	0.0575604	0.0575604	1.14172	0.336387	0.412625	1.22664	2.5211	0.627643
13770-89-3	oncorhynchus mykiss		NS(=O)(=O)[O-].NS(=O)(=O)[O-].[Ni+2]	1.380211241711606	24.000000000000007	2.49415	1.08179	1.41237	1.41237	25.8444	0.335173	0.411666	1.22822	2.52371	0.627259
13770-89-3	pimephales promelas		NS(=O)(=O)[O-].NS(=O)(=O)[O-].[Ni+2]	1.9822712330395684	96	-0.455932	1.07916	-1.53509	1.53509	34.2841	0.336387	0.412625	1.22664	2.5211	0.627643
13770-89-3	pimephales promelas		NS(=O)(=O)[O-].NS(=O)(=O)[O-].[Ni+2]	1.9822712330395684	96	0.356026	1.07916	-0.723134	0.723134	5.28609	0.336387	0.412625	1.22664	2.5211	0.627643
13770-89-3	pimephales promelas		NS(=O)(=O)[O-].NS(=O)(=O)[O-].[Ni+2]	2.225309281725863	168	-0.154902	1.0771	-1.232	1.232	17.061	0.33734	0.413378	1.2254	2.51905	0.627943
13770-89-3	pimephales promelas		NS(=O)(=O)[O-].NS(=O)(=O)[O-].[Ni+2]	1.9822712330395684	96	-0.30103	1.07916	-1.38019	1.38019	23.9988	0.336387	0.412625	1.22664	2.5211	0.627643
13770-89-3	pimephales promelas		NS(=O)(=O)[O-].NS(=O)(=O)[O-].[Ni+2]	1.9822712330395684	96	0.531479	1.07916	-0.547681	0.547681	3.52924	0.336387	0.412625	1.22664	2.5211	0.627643
13770-89-3	pimephales promelas		NS(=O)(=O)[O-].NS(=O)(=O)[O-].[Ni+2]	1.9822712330395684	96	1.43136	1.07916	0.352204	0.352204	2.25011	0.336387	0.412625	1.22664	2.5211	0.627643
13770-89-3	pimephales promelas		NS(=O)(=O)[O-].NS(=O)(=O)[O-].[Ni+2]	1.9822712330395684	96	1.50515	1.07916	0.42599	0.42599	2.6668	0.336387	0.412625	1.22664	2.5211	0.627643
13770-89-3	pimephales promelas		NS(=O)(=O)[O-].NS(=O)(=O)[O-].[Ni+2]	1.9822712330395684	96	0.344392	1.07916	-0.734768	0.734768	5.4296	0.336387	0.412625	1.22664	2.5211	0.627643
13770-89-3	pimephales promelas		NS(=O)(=O)[O-].NS(=O)(=O)[O-].[Ni+2]	1.9822712330395684	96	-0.267606	1.07916	-1.34677	1.34677	22.2211	0.336387	0.412625	1.22664	2.5211	0.627643
13770-89-3	pimephales promelas		NS(=O)(=O)[O-].NS(=O)(=O)[O-].[Ni+2]	1.9822712330395684	96	1.39794	1.07916	0.31878	0.31878	2.08344	0.336387	0.412625	1.22664	2.5211	0.627643
13770-89-3	pimephales promelas		NS(=O)(=O)[O-].NS(=O)(=O)[O-].[Ni+2]	1.9822712330395684	96	0.71433	1.07916	-0.36483	0.36483	2.31649	0.336387	0.412625	1.22664	2.5211	0.627643
13770-89-3	pimephales promelas		NS(=O)(=O)[O-].NS(=O)(=O)[O-].[Ni+2]	1.9822712330395684	96	1.64836	1.07916	0.5692	0.5692	3.70851	0.336387	0.412625	1.22664	2.5211	0.627643
13770-89-3	pimephales promelas		NS(=O)(=O)[O-].NS(=O)(=O)[O-].[Ni+2]	1.9822712330395684	96	0.491362	1.07916	-0.587798	0.587798	3.87078	0.336387	0.412625	1.22664	2.5211	0.627643
13770-89-3	pimephales promelas		NS(=O)(=O)[O-].NS(=O)(=O)[O-].[Ni+2]	1.9822712330395684	96	-0.346787	1.07916	-1.42595	1.42595	26.6654	0.336387	0.412625	1.22664	2.5211	0.627643
13770-89-3	pimephales promelas		NS(=O)(=O)[O-].NS(=O)(=O)[O-].[Ni+2]	2.0791812460476247	119.99999999999996	-0.221849	1.07842	-1.30027	1.30027	19.9649	0.336731	0.412897	1.22619	2.52036	0.627751
13770-89-3	pimephales promelas		NS(=O)(=O)[O-].NS(=O)(=O)[O-].[Ni+2]	1.9822712330395684	96	0.049218	1.07916	-1.02994	1.02994	10.7138	0.336387	0.412625	1.22664	2.5211	0.627643
13770-89-3	pimephales promelas		NS(=O)(=O)[O-].NS(=O)(=O)[O-].[Ni+2]	1.9822712330395684	96	-0.161151	1.07916	-1.24031	1.24031	17.3905	0.336387	0.412625	1.22664	2.5211	0.627643
13770-89-3	pimephales promelas		NS(=O)(=O)[O-].NS(=O)(=O)[O-].[Ni+2]	1.9822712330395684	96	1.44716	1.07916	0.367998	0.367998	2.33345	0.336387	0.412625	1.22664	2.5211	0.627643
13770-89-3	pimephales promelas		NS(=O)(=O)[O-].NS(=O)(=O)[O-].[Ni+2]	1.9822712330395684	96	0.225309	1.07916	-0.853851	0.853851	7.14251	0.336387	0.412625	1.22664	2.5211	0.627643
13770-89-3	pimephales promelas		NS(=O)(=O)[O-].NS(=O)(=O)[O-].[Ni+2]	1.9822712330395684	96	1.62737	1.07916	0.548206	0.548206	3.53351	0.336387	0.412625	1.22664	2.5211	0.627643
13770-89-3	pimephales promelas		NS(=O)(=O)[O-].NS(=O)(=O)[O-].[Ni+2]	1.9822712330395684	96	-0.39794	1.07916	-1.4771	1.4771	29.9985	0.336387	0.412625	1.22664	2.5211	0.627643
13770-89-3	pimephales promelas		NS(=O)(=O)[O-].NS(=O)(=O)[O-].[Ni+2]	1.9822712330395684	96	0.660865	1.07916	-0.418295	0.418295	2.61996	0.336387	0.412625	1.22664	2.5211	0.627643
13770-89-3	poecilia reticulata		NS(=O)(=O)[O-].NS(=O)(=O)[O-].[Ni+2]	1.380211241711606	24.000000000000007	1.97772	1.08179	0.895935	0.895935	7.86928	0.335173	0.411666	1.22822	2.52371	0.627259
13770-89-3	poecilia reticulata		NS(=O)(=O)[O-].NS(=O)(=O)[O-].[Ni+2]	1.6812412373755872	47.99999999999999	1.47217	1.08084	0.391331	0.391331	2.46225	0.335611	0.412012	1.22765	2.52276	0.627397
13770-89-3	poecilia reticulata		NS(=O)(=O)[O-].NS(=O)(=O)[O-].[Ni+2]	1.380211241711606	24.000000000000007	2.52634	1.08179	1.44455	1.44455	27.8324	0.335173	0.411666	1.22822	2.52371	0.627259
13770-89-3	poecilia reticulata		NS(=O)(=O)[O-].NS(=O)(=O)[O-].[Ni+2]	2.380211241711606	239.99999999999997	1.49346	1.07551	0.417953	0.417953	2.6179	0.338086	0.413967	1.22444	2.51746	0.62818
13770-89-3	poecilia reticulata		NS(=O)(=O)[O-].NS(=O)(=O)[O-].[Ni+2]	1.8573324964312683	72.00000000000001	1.70001	1.07997	0.620046	0.620046	4.16913	0.336014	0.412331	1.22712	2.5219	0.627525
13770-89-3	poecilia reticulata		NS(=O)(=O)[O-].NS(=O)(=O)[O-].[Ni+2]	1.6812412373755872	47.99999999999999	1.79934	1.08084	0.718501	0.718501	5.22999	0.335611	0.412012	1.22765	2.52276	0.627397
13770-89-3	poecilia reticulata		NS(=O)(=O)[O-].NS(=O)(=O)[O-].[Ni+2]	1.9822712330395684	96	1.5563	1.07916	0.477142	0.477142	3.00015	0.336387	0.412625	1.22664	2.5211	0.627643
13770-89-3	poecilia reticulata		NS(=O)(=O)[O-].NS(=O)(=O)[O-].[Ni+2]	1.380211241711606	24.000000000000007	1.73584	1.08179	0.65405	0.65405	4.50868	0.335173	0.411666	1.22822	2.52371	0.627259
13770-89-3	poecilia reticulata		NS(=O)(=O)[O-].NS(=O)(=O)[O-].[Ni+2]	1.9822712330395684	96	1.19368	1.07916	0.114521	0.114521	1.30173	0.336387	0.412625	1.22664	2.5211	0.627643
13770-89-3	poecilia reticulata		NS(=O)(=O)[O-].NS(=O)(=O)[O-].[Ni+2]	1.8573324964312683	72.00000000000001	1.27231	1.07997	0.19234	0.19234	1.55719	0.336014	0.412331	1.22712	2.5219	0.627525
13770-89-3	poecilia reticulata		NS(=O)(=O)[O-].NS(=O)(=O)[O-].[Ni+2]	1.6812412373755872	47.99999999999999	2.31006	1.08084	1.22922	1.22922	16.9518	0.335611	0.412012	1.22765	2.52276	0.627397
13770-89-3	poecilia reticulata		NS(=O)(=O)[O-].NS(=O)(=O)[O-].[Ni+2]	2.225309281725863	168	1.51996	1.0771	0.442857	0.442857	2.77241	0.33734	0.413378	1.2254	2.51905	0.627943
13770-89-3	puntius sophore		NS(=O)(=O)[O-].NS(=O)(=O)[O-].[Ni+2]	1.9822712330395684	96	1.13258	1.07916	0.0534197	0.0534197	1.13089	0.336387	0.412625	1.22664	2.5211	0.627643
13770-89-3	rasbora daniconius		NS(=O)(=O)[O-].NS(=O)(=O)[O-].[Ni+2]	1.9822712330395684	96	1.68869	1.07916	0.609527	0.609527	4.06937	0.336387	0.412625	1.22664	2.5211	0.627643
13770-89-3	rasbora sumatrana		NS(=O)(=O)[O-].NS(=O)(=O)[O-].[Ni+2]	1.380211241711606	24.000000000000007	0.989005	1.08179	-0.0927838	0.0927838	1.23818	0.335173	0.411666	1.22822	2.52371	0.627259
13770-89-3	rasbora sumatrana		NS(=O)(=O)[O-].NS(=O)(=O)[O-].[Ni+2]	1.9822712330395684	96	-0.0809219	1.07916	-1.16008	1.16008	14.4571	0.336387	0.412625	1.22664	2.5211	0.627643
13770-89-3	rasbora sumatrana		NS(=O)(=O)[O-].NS(=O)(=O)[O-].[Ni+2]	1.8573324964312683	72.00000000000001	0.0413927	1.07997	-1.03857	1.03857	10.9288	0.336014	0.412331	1.22712	2.5219	0.627525
13770-89-3	rasbora sumatrana		NS(=O)(=O)[O-].NS(=O)(=O)[O-].[Ni+2]	1.6812412373755872	47.99999999999999	0.542825	1.08084	-0.538014	0.538014	3.45155	0.335611	0.412012	1.22765	2.52276	0.627397
13770-89-3	thymallus arcticus		NS(=O)(=O)[O-].NS(=O)(=O)[O-].[Ni+2]	1.9822712330395684	96	0.913814	1.07916	-0.165346	0.165346	1.46334	0.336387	0.412625	1.22664	2.5211	0.627643
13770-89-3	thymallus arcticus		NS(=O)(=O)[O-].NS(=O)(=O)[O-].[Ni+2]	1.9822712330395684	96	0.939519	1.07916	-0.139641	0.139641	1.37924	0.336387	0.412625	1.22664	2.5211	0.627643
13815-17-3	oncorhynchus mykiss		[NH2-]|[Pd++](|[NH2-])(|[NH2-])|[NH2-].[Cl].[Cl]	1.9822712330395684	96	-0.275724	-0.344639	0.0689145	0.0689145	1.17196	0.219052	0.298872	1.36439	2.43873	0.429996
13815-17-3	oncorhynchus mykiss		[NH2-]|[Pd++](|[NH2-])(|[NH2-])|[NH2-].[Cl].[Cl]	1.9822712330395684	96	-0.721246	-0.344639	-0.376608	0.376608	2.38017	0.219052	0.298872	1.36439	2.43873	0.429996
13815-17-3	oncorhynchus mykiss		[NH2-]|[Pd++](|[NH2-])(|[NH2-])|[NH2-].[Cl].[Cl]	1.9822712330395684	96	-0.514279	-0.344639	-0.16964	0.16964	1.47788	0.219052	0.298872	1.36439	2.43873	0.429996
13815-17-3	oncorhynchus mykiss		[NH2-]|[Pd++](|[NH2-])(|[NH2-])|[NH2-].[Cl].[Cl]	1.9822712330395684	96	-0.812479	-0.344639	-0.467841	0.467841	2.93657	0.219052	0.298872	1.36439	2.43873	0.429996
13943-58-3	oncorhynchus mykiss		[K+].[K+].[K+].[K+].[Fe](|[C]#N)(|[C]#N)(|[C]#N)(|[C]#N)(|[C]#N)|[C]#N	1.9822712330395684	96	1.51851	1.34021	0.178299	0.178299	1.50764	0.379822	0.441418	1.16217	2.56513	0.690877
13943-58-3	oncorhynchus mykiss		[K+].[K+].[K+].[K+].[Fe](|[C]#N)(|[C]#N)(|[C]#N)(|[C]#N)(|[C]#N)|[C]#N	1.9822712330395684	96	2.36549	1.34021	1.02527	1.02527	10.5992	0.379822	0.441418	1.16217	2.56513	0.690877
13943-58-3	oncorhynchus mykiss		[K+].[K+].[K+].[K+].[Fe](|[C]#N)(|[C]#N)(|[C]#N)(|[C]#N)(|[C]#N)|[C]#N	1.9822712330395684	96	1.57287	1.34021	0.232657	0.232657	1.70866	0.379822	0.441418	1.16217	2.56513	0.690877
13943-58-3	oncorhynchus mykiss		[K+].[K+].[K+].[K+].[Fe](|[C]#N)(|[C]#N)(|[C]#N)(|[C]#N)(|[C]#N)|[C]#N	1.9822712330395684	96	2.34242	1.34021	1.00221	1.00221	10.051	0.379822	0.441418	1.16217	2.56513	0.690877
13943-58-3	oncorhynchus mykiss		[K+].[K+].[K+].[K+].[Fe](|[C]#N)(|[C]#N)(|[C]#N)(|[C]#N)(|[C]#N)|[C]#N	1.9822712330395684	96	-0.148742	1.34021	-1.48896	1.48896	30.8288	0.379822	0.441418	1.16217	2.56513	0.690877
13943-58-3	oncorhynchus mykiss		[K+].[K+].[K+].[K+].[Fe](|[C]#N)(|[C]#N)(|[C]#N)(|[C]#N)(|[C]#N)|[C]#N	1.9822712330395684	96	0.0413927	1.34021	-1.29882	1.29882	19.8986	0.379822	0.441418	1.16217	2.56513	0.690877
13943-58-3	oncorhynchus mykiss		[K+].[K+].[K+].[K+].[Fe](|[C]#N)(|[C]#N)(|[C]#N)(|[C]#N)(|[C]#N)|[C]#N	1.9822712330395684	96	-0.102373	1.34021	-1.44259	1.44259	27.7069	0.379822	0.441418	1.16217	2.56513	0.690877
13943-58-3	oncorhynchus mykiss		[K+].[K+].[K+].[K+].[Fe](|[C]#N)(|[C]#N)(|[C]#N)(|[C]#N)(|[C]#N)|[C]#N	1.9822712330395684	96	-0.769551	1.34021	-2.10977	2.10977	128.756	0.379822	0.441418	1.16217	2.56513	0.690877
13943-58-3	oncorhynchus mykiss		[K+].[K+].[K+].[K+].[Fe](|[C]#N)(|[C]#N)(|[C]#N)(|[C]#N)(|[C]#N)|[C]#N	1.9822712330395684	96	-0.823909	1.34021	-2.16412	2.16412	145.923	0.379822	0.441418	1.16217	2.56513	0.690877
13943-58-3	poecilia reticulata		[K+].[K+].[K+].[K+].[Fe](|[C]#N)(|[C]#N)(|[C]#N)(|[C]#N)(|[C]#N)|[C]#N	1.9822712330395684	96	1.27875	1.34021	-0.0614612	0.0614612	1.15202	0.379822	0.441418	1.16217	2.56513	0.690877
13943-58-3	poecilia reticulata		[K+].[K+].[K+].[K+].[Fe](|[C]#N)(|[C]#N)(|[C]#N)(|[C]#N)(|[C]#N)|[C]#N	1.9822712330395684	96	2.54407	1.34021	1.20385	1.20385	15.9902	0.379822	0.441418	1.16217	2.56513	0.690877
13943-58-3	poecilia reticulata		[K+].[K+].[K+].[K+].[Fe](|[C]#N)(|[C]#N)(|[C]#N)(|[C]#N)(|[C]#N)|[C]#N	1.9822712330395684	96	1.65321	1.34021	0.312998	0.312998	2.05588	0.379822	0.441418	1.16217	2.56513	0.690877
14220-17-8	poecilia reticulata		[K+].[K+].[Ni--](|[C]#N)(|[C]#N)(|[C]#N)|[C]#N	1.380211241711606	24.000000000000007	2.21748	1.92912	0.288362	0.288362	1.94251	0.125723	0.221149	1.75902	3.36048	0.522018
14220-17-8	poecilia reticulata		[K+].[K+].[Ni--](|[C]#N)(|[C]#N)(|[C]#N)|[C]#N	1.9822712330395684	96	1.59106	1.92599	-0.334921	0.334921	2.16232	0.126247	0.221713	1.75618	3.35669	0.522508
14275-57-1	lepomis macrochirus		CCCC[Sn](|[O]C(=O)\C=C/C([O]|[Sn](CCCC)(CCCC)CCCC)=O)(CCCC)CCCC	1.9822712330395684	96	-4.07572	-2.39819	-1.67753	1.67753	47.5915	0.440814	0.50846	1.15346	2.40377	0.713761
14275-57-1	oncorhynchus mykiss		CCCC[Sn](|[O]C(=O)\C=C/C([O]|[Sn](CCCC)(CCCC)CCCC)=O)(CCCC)CCCC	1.9822712330395684	96	-2.76955	-2.39819	-0.371359	0.371359	2.35158	0.440814	0.50846	1.15346	2.40377	0.713761
14402-89-2	poecilia reticulata		[Na+].[Na+].[Fe--](|[N]=O)(|[C]#N)(|[C]#N)(|[C]#N)(|[C]#N)|[C]#N	1.380211241711606	24.000000000000007	2.54407	1.97249	0.571574	0.571574	3.72885	0.156307	0.256114	1.63853	3.25736	0.57814
1461-22-9	3 species;		[Cl]|[Sn](CCCC)(CCCC)CCCC	1.9822712330395684	96	-2.52288	-2.03853	-0.48435	0.48435	3.05035	0.284437	0.369372	1.2986	2.53785	0.568039
1461-22-9	3 species;		[Cl]|[Sn](CCCC)(CCCC)CCCC	1.9822712330395684	96	-2.05061	-2.03853	-0.0120814	0.0120814	1.02821	0.284437	0.369372	1.2986	2.53785	0.568039
1461-22-9	5 species;		[Cl]|[Sn](CCCC)(CCCC)CCCC	1.9822712330395684	96	-2.05061	-2.03853	-0.0120814	0.0120814	1.02821	0.284437	0.369372	1.2986	2.53785	0.568039
1461-22-9	5 species;		[Cl]|[Sn](CCCC)(CCCC)CCCC	1.9822712330395684	96	-1.62342	-2.03853	0.415106	0.415106	2.60079	0.284437	0.369372	1.2986	2.53785	0.568039
1461-22-9	5 species;		[Cl]|[Sn](CCCC)(CCCC)CCCC	1.9822712330395684	96	-1.63078	-2.03853	0.407745	0.407745	2.55708	0.284437	0.369372	1.2986	2.53785	0.568039
1461-22-9	5 species;		[Cl]|[Sn](CCCC)(CCCC)CCCC	1.9822712330395684	96	-1.5867	-2.03853	0.451828	0.451828	2.83027	0.284437	0.369372	1.2986	2.53785	0.568039
1461-22-9	5 species;		[Cl]|[Sn](CCCC)(CCCC)CCCC	1.9822712330395684	96	-2.52288	-2.03853	-0.48435	0.48435	3.05035	0.284437	0.369372	1.2986	2.53785	0.568039
1461-22-9	brevoortia tyrannus		[Cl]|[Sn](CCCC)(CCCC)CCCC	1.6812412373755872	47.99999999999999	-2.23657	-2.03721	-0.199367	0.199367	1.58258	0.284667	0.369557	1.29821	2.53731	0.568126
1461-22-9	brevoortia tyrannus		[Cl]|[Sn](CCCC)(CCCC)CCCC	1.9822712330395684	96	-2.34679	-2.03853	-0.308259	0.308259	2.03357	0.284437	0.369372	1.2986	2.53785	0.568039
1461-22-9	brevoortia tyrannus		[Cl]|[Sn](CCCC)(CCCC)CCCC	1.9822712330395684	96	-2.284	-2.03853	-0.245468	0.245468	1.75982	0.284437	0.369372	1.2986	2.53785	0.568039
1461-22-9	brevoortia tyrannus		[Cl]|[Sn](CCCC)(CCCC)CCCC	1.6812412373755872	47.99999999999999	-2.16749	-2.03721	-0.130286	0.130286	1.34985	0.284667	0.369557	1.29821	2.53731	0.568126
1461-22-9	brevoortia tyrannus		[Cl]|[Sn](CCCC)(CCCC)CCCC	1.8573324964312683	72.00000000000001	-2.3279	-2.03789	-0.290008	0.290008	1.94988	0.284547	0.369461	1.29842	2.53759	0.568081
1461-22-9	brevoortia tyrannus		[Cl]|[Sn](CCCC)(CCCC)CCCC	1.8573324964312683	72.00000000000001	-2.284	-2.03789	-0.246103	0.246103	1.76239	0.284547	0.369461	1.29842	2.53759	0.568081
1461-22-9	coryphaena hippurus		[Cl]|[Sn](CCCC)(CCCC)CCCC	1.6812412373755872	47.99999999999999	-1.77728	-2.03721	0.259921	0.259921	1.81937	0.284667	0.369557	1.29821	2.53731	0.568126
1461-22-9	cyprinodon variegatus		[Cl]|[Sn](CCCC)(CCCC)CCCC	1.9822712330395684	96	-1.5867	-2.03853	0.451828	0.451828	2.83027	0.284437	0.369372	1.2986	2.53785	0.568039
1461-22-9	cyprinodon variegatus		[Cl]|[Sn](CCCC)(CCCC)CCCC	1.8573324964312683	72.00000000000001	-1.55129	-2.03789	0.4866	0.4866	3.0662	0.284547	0.369461	1.29842	2.53759	0.568081
1461-22-9	danio rerio		[Cl]|[Sn](CCCC)(CCCC)CCCC	1.8573324964312683	72.00000000000001	-1.25702	-2.03789	0.780878	0.780878	6.03779	0.284547	0.369461	1.29842	2.53759	0.568081
1461-22-9	danio rerio		[Cl]|[Sn](CCCC)(CCCC)CCCC	1.9822712330395684	96	-0.955986	-2.03853	1.08254	1.08254	12.0932	0.284437	0.369372	1.2986	2.53785	0.568039
1461-22-9	fundulus heteroclitus		[Cl]|[Sn](CCCC)(CCCC)CCCC	1.9822712330395684	96	-1.63078	-2.03853	0.407745	0.407745	2.55708	0.284437	0.369372	1.2986	2.53785	0.568039
1461-22-9	fundulus heteroclitus		[Cl]|[Sn](CCCC)(CCCC)CCCC	1.8573324964312683	72.00000000000001	-1.54821	-2.03789	0.48968	0.48968	3.08802	0.284547	0.369461	1.29842	2.53759	0.568081
1461-22-9	fundulus heteroclitus		[Cl]|[Sn](CCCC)(CCCC)CCCC	1.6812412373755872	47.99999999999999	-1.49214	-2.03721	0.545061	0.545061	3.50801	0.284667	0.369557	1.29821	2.53731	0.568126
1461-22-9	fundulus heteroclitus		[Cl]|[Sn](CCCC)(CCCC)CCCC	1.8573324964312683	72.00000000000001	-1.55037	-2.03789	0.487527	0.487527	3.07275	0.284547	0.369461	1.29842	2.53759	0.568081
1461-22-9	fundulus heteroclitus		[Cl]|[Sn](CCCC)(CCCC)CCCC	1.9822712330395684	96	-1.62342	-2.03853	0.415106	0.415106	2.60079	0.284437	0.369372	1.2986	2.53785	0.568039
1461-22-9	menidia beryllina		[Cl]|[Sn](CCCC)(CCCC)CCCC	1.6812412373755872	47.99999999999999	-2.11351	-2.03721	-0.0763042	0.0763042	1.19208	0.284667	0.369557	1.29821	2.53731	0.568126
1461-22-9	menidia beryllina		[Cl]|[Sn](CCCC)(CCCC)CCCC	1.9822712330395684	96	-2.52288	-2.03853	-0.48435	0.48435	3.05035	0.284437	0.369372	1.2986	2.53785	0.568039
1461-22-9	menidia beryllina		[Cl]|[Sn](CCCC)(CCCC)CCCC	1.8573324964312683	72.00000000000001	-2.33724	-2.03789	-0.299348	0.299348	1.99227	0.284547	0.369461	1.29842	2.53759	0.568081
1461-22-9	menidia menidia		[Cl]|[Sn](CCCC)(CCCC)CCCC	1.9822712330395684	96	-2.05061	-2.03853	-0.0120814	0.0120814	1.02821	0.284437	0.369372	1.2986	2.53785	0.568039
1461-22-9	menidia menidia		[Cl]|[Sn](CCCC)(CCCC)CCCC	1.8573324964312683	72.00000000000001	-2.03152	-2.03789	0.00637698	0.00637698	1.01479	0.284547	0.369461	1.29842	2.53759	0.568081
1461-22-9	menidia menidia		[Cl]|[Sn](CCCC)(CCCC)CCCC	1.6812412373755872	47.99999999999999	-1.8962	-2.03721	0.141009	0.141009	1.38359	0.284667	0.369557	1.29821	2.53731	0.568126
1461-22-9	oryzias latipes		[Cl]|[Sn](CCCC)(CCCC)CCCC	1.6812412373755872	47.99999999999999	-1.44214	-2.03721	0.595064	0.595064	3.93608	0.284667	0.369557	1.29821	2.53731	0.568126
1461-22-9	poecilia reticulata		[Cl]|[Sn](CCCC)(CCCC)CCCC	2.225309281725863	168	-1.67778	-2.04015	0.36237	0.36237	2.3034	0.284157	0.369144	1.29909	2.53851	0.567933
1461-22-9	sparus aurata		[Cl]|[Sn](CCCC)(CCCC)CCCC	1.380211241711606	24.000000000000007	-1.41386	-2.03646	0.622595	0.622595	4.19368	0.284795	0.369662	1.29799	2.53701	0.568174
1461-22-9	sparus aurata		[Cl]|[Sn](CCCC)(CCCC)CCCC	1.380211241711606	24.000000000000007	-1.54837	-2.03646	0.488091	0.488091	3.07674	0.284795	0.369662	1.29799	2.53701	0.568174
14639-97-5	salmo clarki		[NH4+].[NH4+].[Cl]|[Zn--](|[Cl])(|[Cl])|[Cl]	2.936513742478893	863.9999999999998	2.0899	0.163124	1.92678	1.92678	84.4853	0.339173	0.405215	1.19471	2.33917	0.542651
1520-77-0	pleuronectes platessa		[Cl]|[Pb](|[Cl])(C)C	1.9822712330395684	96	2.47712	1.0981	1.37902	1.37902	23.9343	0.200097	0.297715	1.48785	2.78723	0.532084
1520-78-1	pleuronectes platessa		[Cl]|[Pb](C)(C)C	1.9822712330395684	96	1.39094	1.09845	0.292488	0.292488	1.96105	0.296956	0.377601	1.27157	2.56255	0.590019
1560-69-6	cyprinus carpio		CCC(=O)[O-].CCC(=O)[O-].[Co+2]	1.9822712330395684	96	2.52242	1.0737	1.44872	1.44872	28.1007	0.412536	0.463075	1.12251	2.45326	0.67297
1560-69-6	danio rerio		CCC(=O)[O-].CCC(=O)[O-].[Co+2]	1.9822712330395684	96	1.20358	1.0737	0.129876	0.129876	1.34858	0.412536	0.463075	1.12251	2.45326	0.67297
1560-69-6	danio rerio		CCC(=O)[O-].CCC(=O)[O-].[Co+2]	1.9822712330395684	96	1.93095	1.0737	0.857248	0.857248	7.1986	0.412536	0.463075	1.12251	2.45326	0.67297
1560-69-6	oncorhynchus mykiss		CCC(=O)[O-].CCC(=O)[O-].[Co+2]	2.1583624920952498	144.00000000000003	-0.283997	1.07236	-1.35636	1.35636	22.7174	0.413114	0.463523	1.12202	2.45222	0.673138
1560-69-6	oncorhynchus mykiss		CCC(=O)[O-].CCC(=O)[O-].[Co+2]	1.9822712330395684	96	0.147985	1.0737	-0.925716	0.925716	8.42783	0.412536	0.463075	1.12251	2.45326	0.67297
1560-69-6	oncorhynchus mykiss		CCC(=O)[O-].CCC(=O)[O-].[Co+2]	1.9822712330395684	96	0.179552	1.0737	-0.894149	0.894149	7.83699	0.412536	0.463075	1.12251	2.45326	0.67297
1560-69-6	pimephales promelas		CCC(=O)[O-].CCC(=O)[O-].[Co+2]	1.9822712330395684	96	1.68124	1.0737	0.60754	0.60754	4.0508	0.412536	0.463075	1.12251	2.45326	0.67297
1560-69-6	pimephales promelas		CCC(=O)[O-].CCC(=O)[O-].[Co+2]	2.225309281725863	168	0.220108	1.07177	-0.851664	0.851664	7.10663	0.41337	0.463722	1.12181	2.45176	0.673212
1560-69-6	pimephales promelas		CCC(=O)[O-].CCC(=O)[O-].[Co+2]	1.9822712330395684	96	1.7332	1.0737	0.659496	0.659496	4.56558	0.412536	0.463075	1.12251	2.45326	0.67297
1560-69-6	pimephales promelas		CCC(=O)[O-].CCC(=O)[O-].[Co+2]	2.225309281725863	168	-0.0184079	1.07177	-1.09018	1.09018	12.3078	0.41337	0.463722	1.12181	2.45176	0.673212
1560-69-6	pimephales promelas		CCC(=O)[O-].CCC(=O)[O-].[Co+2]	2.225309281725863	168	0.630733	1.07177	-0.441039	0.441039	2.76082	0.41337	0.463722	1.12181	2.45176	0.673212
1560-69-6	pimephales promelas		CCC(=O)[O-].CCC(=O)[O-].[Co+2]	2.225309281725863	168	-0.236722	1.07177	-1.30849	1.30849	20.3467	0.41337	0.463722	1.12181	2.45176	0.673212
1560-69-6	pimephales promelas		CCC(=O)[O-].CCC(=O)[O-].[Co+2]	2.225309281725863	168	0.301095	1.07177	-0.770677	0.770677	5.89762	0.41337	0.463722	1.12181	2.45176	0.673212
1560-69-6	pimephales promelas		CCC(=O)[O-].CCC(=O)[O-].[Co+2]	1.9822712330395684	96	0.557507	1.0737	-0.516194	0.516194	3.28242	0.412536	0.463075	1.12251	2.45326	0.67297
1560-69-6	pimephales promelas		CCC(=O)[O-].CCC(=O)[O-].[Co+2]	1.9822712330395684	96	0.489958	1.0737	-0.583742	0.583742	3.8348	0.412536	0.463075	1.12251	2.45326	0.67297
1560-69-6	pimephales promelas		CCC(=O)[O-].CCC(=O)[O-].[Co+2]	2.225309281725863	168	0.247728	1.07177	-0.824044	0.824044	6.66874	0.41337	0.463722	1.12181	2.45176	0.673212
1560-69-6	pimephales promelas		CCC(=O)[O-].CCC(=O)[O-].[Co+2]	1.9822712330395684	96	0.270912	1.0737	-0.802789	0.802789	6.35023	0.412536	0.463075	1.12251	2.45326	0.67297
1560-69-6	pimephales promelas		CCC(=O)[O-].CCC(=O)[O-].[Co+2]	2.225309281725863	168	0.207634	1.07177	-0.864137	0.864137	7.3137	0.41337	0.463722	1.12181	2.45176	0.673212
1560-69-6	pimephales promelas		CCC(=O)[O-].CCC(=O)[O-].[Co+2]	1.9822712330395684	96	1.50786	1.0737	0.434155	0.434155	2.71741	0.412536	0.463075	1.12251	2.45326	0.67297
1560-69-6	pimephales promelas		CCC(=O)[O-].CCC(=O)[O-].[Co+2]	2.225309281725863	168	-0.142245	1.07177	-1.21402	1.21402	16.3688	0.41337	0.463722	1.12181	2.45176	0.673212
1560-69-6	pimephales promelas		CCC(=O)[O-].CCC(=O)[O-].[Co+2]	1.9822712330395684	96	1.96332	1.0737	0.889615	0.889615	7.75558	0.412536	0.463075	1.12251	2.45326	0.67297
1560-69-6	pimephales promelas		CCC(=O)[O-].CCC(=O)[O-].[Co+2]	1.9822712330395684	96	0.279895	1.0737	-0.793806	0.793806	6.22022	0.412536	0.463075	1.12251	2.45326	0.67297
1560-69-6	pimephales promelas		CCC(=O)[O-].CCC(=O)[O-].[Co+2]	2.225309281725863	168	-0.246417	1.07177	-1.31819	1.31819	20.806	0.41337	0.463722	1.12181	2.45176	0.673212
1560-69-6	pimephales promelas		CCC(=O)[O-].CCC(=O)[O-].[Co+2]	2.225309281725863	168	0.139564	1.07177	-0.932207	0.932207	8.55475	0.41337	0.463722	1.12181	2.45176	0.673212
1560-69-6	pimephales promelas		CCC(=O)[O-].CCC(=O)[O-].[Co+2]	2.225309281725863	168	-0.0946359	1.07177	-1.16641	1.16641	14.6692	0.41337	0.463722	1.12181	2.45176	0.673212
1560-69-6	pimephales promelas		CCC(=O)[O-].CCC(=O)[O-].[Co+2]	2.225309281725863	168	0.799685	1.07177	-0.272087	0.272087	1.87106	0.41337	0.463722	1.12181	2.45176	0.673212
1560-69-6	pimephales promelas		CCC(=O)[O-].CCC(=O)[O-].[Co+2]	2.2833012287035497	192.00000000000003	0.437751	1.07123	-0.633478	0.633478	4.3001	0.413605	0.463904	1.12161	2.45134	0.673281
1560-69-6	pimephales promelas		CCC(=O)[O-].CCC(=O)[O-].[Co+2]	2.225309281725863	168	0.757396	1.07177	-0.314376	0.314376	2.06241	0.41337	0.463722	1.12181	2.45176	0.673212
1560-69-6	pimephales promelas		CCC(=O)[O-].CCC(=O)[O-].[Co+2]	2.225309281725863	168	0.339451	1.07177	-0.73232	0.73232	5.39909	0.41337	0.463722	1.12181	2.45176	0.673212
1560-69-6	pimephales promelas		CCC(=O)[O-].CCC(=O)[O-].[Co+2]	1.9822712330395684	96	0.513218	1.0737	-0.560483	0.560483	3.63482	0.412536	0.463075	1.12251	2.45326	0.67297
1560-69-6	pimephales promelas		CCC(=O)[O-].CCC(=O)[O-].[Co+2]	2.225309281725863	168	0.270399	1.07177	-0.801372	0.801372	6.32954	0.41337	0.463722	1.12181	2.45176	0.673212
16260-27-8	cottus bairdii		CCCCCCCCCCCCCC(=O)[O-].CCCCCCCCCCCCCC(=O)[O-].[Zn+2]	1.9822712330395684	96	-0.357535	-0.31465	-0.0428857	0.0428857	1.10379	0.356426	0.409135	1.14788	2.23645	0.505876
16260-27-8	oncorhynchus kisutch		CCCCCCCCCCCCCC(=O)[O-].CCCCCCCCCCCCCC(=O)[O-].[Zn+2]	1.9822712330395684	96	0.257679	-0.31465	0.572328	0.572328	3.73532	0.356426	0.409135	1.14788	2.23645	0.505876
16260-27-8	oncorhynchus kisutch		CCCCCCCCCCCCCC(=O)[O-].CCCCCCCCCCCCCC(=O)[O-].[Zn+2]	1.9822712330395684	96	-0.0861862	-0.31465	0.228464	0.228464	1.69225	0.356426	0.409135	1.14788	2.23645	0.505876
16260-27-8	oncorhynchus kisutch		CCCCCCCCCCCCCC(=O)[O-].CCCCCCCCCCCCCC(=O)[O-].[Zn+2]	1.9822712330395684	96	0.217484	-0.31465	0.532134	0.532134	3.40513	0.356426	0.409135	1.14788	2.23645	0.505876
16260-27-8	oncorhynchus kisutch		CCCCCCCCCCCCCC(=O)[O-].CCCCCCCCCCCCCC(=O)[O-].[Zn+2]	1.9822712330395684	96	-0.138466	-0.31465	0.176184	0.176184	1.50032	0.356426	0.409135	1.14788	2.23645	0.505876
16260-27-8	oncorhynchus mykiss		CCCCCCCCCCCCCC(=O)[O-].CCCCCCCCCCCCCC(=O)[O-].[Zn+2]	1.9822712330395684	96	-0.772113	-0.31465	-0.457464	0.457464	2.86724	0.356426	0.409135	1.14788	2.23645	0.505876
16260-27-8	oncorhynchus mykiss		CCCCCCCCCCCCCC(=O)[O-].CCCCCCCCCCCCCC(=O)[O-].[Zn+2]	1.9822712330395684	96	0.33646	-0.31465	0.65111	0.65111	4.47826	0.356426	0.409135	1.14788	2.23645	0.505876
16260-27-8	pimephales promelas		CCCCCCCCCCCCCC(=O)[O-].CCCCCCCCCCCCCC(=O)[O-].[Zn+2]	1.977723605288848	95	-0.481486	-0.314626	-0.16686	0.16686	1.46845	0.356432	0.409139	1.14787	2.23645	0.50588
16260-27-8	pimephales promelas		CCCCCCCCCCCCCC(=O)[O-].CCCCCCCCCCCCCC(=O)[O-].[Zn+2]	1.9822712330395684	96	-0.107905	-0.31465	0.206744	0.206744	1.6097	0.356426	0.409135	1.14788	2.23645	0.505876
16260-27-8	pimephales promelas		CCCCCCCCCCCCCC(=O)[O-].CCCCCCCCCCCCCC(=O)[O-].[Zn+2]	1.9822712330395684	96	-0.30103	-0.31465	0.0136198	0.0136198	1.03186	0.356426	0.409135	1.14788	2.23645	0.505876
16260-27-8	thymallus arcticus		CCCCCCCCCCCCCC(=O)[O-].CCCCCCCCCCCCCC(=O)[O-].[Zn+2]	1.9822712330395684	96	-0.774691	-0.31465	-0.460041	0.460041	2.8843	0.356426	0.409135	1.14788	2.23645	0.505876
16260-27-8	thymallus arcticus		CCCCCCCCCCCCCC(=O)[O-].CCCCCCCCCCCCCC(=O)[O-].[Zn+2]	1.9822712330395684	96	0.465383	-0.31465	0.780033	0.780033	6.02605	0.356426	0.409135	1.14788	2.23645	0.505876
16260-27-8	thymallus arcticus		CCCCCCCCCCCCCC(=O)[O-].CCCCCCCCCCCCCC(=O)[O-].[Zn+2]	1.9822712330395684	96	-0.779892	-0.31465	-0.465242	0.465242	2.91905	0.356426	0.409135	1.14788	2.23645	0.505876
16260-27-8	thymallus arcticus		CCCCCCCCCCCCCC(=O)[O-].CCCCCCCCCCCCCC(=O)[O-].[Zn+2]	1.9822712330395684	96	-0.501689	-0.31465	-0.18704	0.18704	1.53829	0.356426	0.409135	1.14788	2.23645	0.505876
16260-27-8	thymallus arcticus		CCCCCCCCCCCCCC(=O)[O-].CCCCCCCCCCCCCC(=O)[O-].[Zn+2]	1.9822712330395684	96	-0.774691	-0.31465	-0.460041	0.460041	2.8843	0.356426	0.409135	1.14788	2.23645	0.505876
16260-27-8	thymallus arcticus		CCCCCCCCCCCCCC(=O)[O-].CCCCCCCCCCCCCC(=O)[O-].[Zn+2]	1.9822712330395684	96	0.198657	-0.31465	0.513307	0.513307	3.26067	0.356426	0.409135	1.14788	2.23645	0.505876
16260-27-8	thymallus arcticus		CCCCCCCCCCCCCC(=O)[O-].CCCCCCCCCCCCCC(=O)[O-].[Zn+2]	1.9822712330395684	96	-0.950782	-0.31465	-0.636132	0.636132	4.32646	0.356426	0.409135	1.14788	2.23645	0.505876
16260-27-8	thymallus arcticus		CCCCCCCCCCCCCC(=O)[O-].CCCCCCCCCCCCCC(=O)[O-].[Zn+2]	1.9822712330395684	96	-0.847712	-0.31465	-0.533062	0.533062	3.41242	0.356426	0.409135	1.14788	2.23645	0.505876
16812-54-7	atherinops affinis		S.[Ni]	1.9822712330395684	96	1.42423	1.22683	0.197402	0.197402	1.57544	0.478045	0.502888	1.05197	2.42244	0.71533
16812-54-7	capoeta fusca		S.[Ni]	1.9822712330395684	96	1.89209	1.22683	0.665268	0.665268	4.62667	0.478045	0.502888	1.05197	2.42244	0.71533
16812-54-7	capoeta fusca		S.[Ni]	1.9822712330395684	96	2.10449	1.22683	0.877661	0.877661	7.54503	0.478045	0.502888	1.05197	2.42244	0.71533
16812-54-7	carassius auratus		S.[Ni]	1.9822712330395684	96	0.992112	1.22683	-0.234715	0.234715	1.71678	0.478045	0.502888	1.05197	2.42244	0.71533
16812-54-7	carassius auratus		S.[Ni]	1.6812412373755872	47.99999999999999	1.31175	1.22836	0.083394	0.083394	1.2117	0.477133	0.502274	1.05269	2.42372	0.715095
16812-54-7	carassius auratus		S.[Ni]	1.380211241711606	24.000000000000007	1.53275	1.22922	0.303534	0.303534	2.01157	0.476616	0.501924	1.0531	2.42444	0.714963
16812-54-7	catla catla		S.[Ni]	1.9822712330395684	96	1.07298	1.22683	-0.153841	0.153841	1.42509	0.478045	0.502888	1.05197	2.42244	0.71533
16812-54-7	catla catla		S.[Ni]	1.9822712330395684	96	1.1232	1.22683	-0.103628	0.103628	1.26949	0.478045	0.502888	1.05197	2.42244	0.71533
16812-54-7	catla catla		S.[Ni]	1.9822712330395684	96	1.27852	1.22683	0.0516988	0.0516988	1.12642	0.478045	0.502888	1.05197	2.42244	0.71533
16812-54-7	chelon labrosus		S.[Ni]	1.9822712330395684	96	2.07298	1.22683	0.846159	0.846159	7.01711	0.478045	0.502888	1.05197	2.42244	0.71533
16812-54-7	cyprinus carpio		S.[Ni]	1.9822712330395684	96	0.113943	1.22683	-1.11288	1.11288	12.9683	0.478045	0.502888	1.05197	2.42244	0.71533
16812-54-7	cyprinus carpio		S.[Ni]	1.9822712330395684	96	0.361728	1.22683	-0.865098	0.865098	7.32991	0.478045	0.502888	1.05197	2.42244	0.71533
16812-54-7	cyprinus carpio		S.[Ni]	2.367355921026019	232.99999999999997	0.113943	1.22361	-1.10967	1.10967	12.8727	0.479917	0.504152	1.0505	2.41985	0.715819
16812-54-7	cyprinus carpio		S.[Ni]	1.8573324964312683	72.00000000000001	0.92737	1.22757	-0.300198	0.300198	1.99617	0.47761	0.502595	1.05231	2.42305	0.715217
16812-54-7	cyprinus carpio		S.[Ni]	1.9822712330395684	96	0.187521	1.22683	-1.03931	1.03931	10.9473	0.478045	0.502888	1.05197	2.42244	0.71533
16812-54-7	cyprinus carpio		S.[Ni]	2.326335860928752	212.0000000000001	0.330414	1.22401	-0.893599	0.893599	7.82707	0.479684	0.503994	1.05068	2.42017	0.715758
16812-54-7	cyprinus carpio		S.[Ni]	2.4099331233312946	257.00000000000006	-0.124939	1.22319	-1.34813	1.34813	22.2908	0.480165	0.504319	1.0503	2.41951	0.715883
16812-54-7	cyprinus carpio		S.[Ni]	1.9822712330395684	96	0.789581	1.22683	-0.437246	0.437246	2.73682	0.478045	0.502888	1.05197	2.42244	0.71533
16812-54-7	cyprinus carpio		S.[Ni]	1.9822712330395684	96	0.214844	1.22683	-1.01198	1.01198	10.2797	0.478045	0.502888	1.05197	2.42244	0.71533
16812-54-7	cyprinus carpio		S.[Ni]	2.2648178230095364	184	0.502427	1.22459	-0.722167	0.722167	5.27432	0.479345	0.503766	1.05095	2.42064	0.71567
16812-54-7	danio rerio		S.[Ni]	1.9822712330395684	96	-0.229222	1.22683	-1.45605	1.45605	28.579	0.478045	0.502888	1.05197	2.42244	0.71533
16812-54-7	danio rerio		S.[Ni]	1.9822712330395684	96	1.11793	1.22683	-0.108892	0.108892	1.28497	0.478045	0.502888	1.05197	2.42244	0.71533
16812-54-7	fundulus heteroclitus		S.[Ni]	1.9822712330395684	96	1.65514	1.22683	0.428312	0.428312	2.6811	0.478045	0.502888	1.05197	2.42244	0.71533
16812-54-7	fundulus heteroclitus		S.[Ni]	1.9822712330395684	96	1.08991	1.22683	-0.136921	0.136921	1.37063	0.478045	0.502888	1.05197	2.42244	0.71533
16812-54-7	fundulus heteroclitus		S.[Ni]	1.9822712330395684	96	1.74273	1.22683	0.515899	0.515899	3.28019	0.478045	0.502888	1.05197	2.42244	0.71533
16812-54-7	fundulus heteroclitus		S.[Ni]	1.9822712330395684	96	2.54407	1.22683	1.31724	1.31724	20.7607	0.478045	0.502888	1.05197	2.42244	0.71533
16812-54-7	fundulus heteroclitus		S.[Ni]	1.9822712330395684	96	1.11727	1.22683	-0.109555	0.109555	1.28693	0.478045	0.502888	1.05197	2.42244	0.71533
16812-54-7	fundulus heteroclitus		S.[Ni]	1.9822712330395684	96	0.843855	1.22683	-0.382971	0.382971	2.4153	0.478045	0.502888	1.05197	2.42244	0.71533
16812-54-7	fundulus heteroclitus		S.[Ni]	1.9822712330395684	96	1.39445	1.22683	0.167626	0.167626	1.47104	0.478045	0.502888	1.05197	2.42244	0.71533
16812-54-7	fundulus heteroclitus		S.[Ni]	1.9822712330395684	96	0.431364	1.22683	-0.795462	0.795462	6.24399	0.478045	0.502888	1.05197	2.42244	0.71533
16812-54-7	kryptolebias marmoratus		S.[Ni]	1.9822712330395684	96	1.14301	1.22683	-0.0838114	0.0838114	1.21286	0.478045	0.502888	1.05197	2.42244	0.71533
16812-54-7	kryptolebias marmoratus		S.[Ni]	1.9822712330395684	96	0.365488	1.22683	-0.861338	0.861338	7.26672	0.478045	0.502888	1.05197	2.42244	0.71533
16812-54-7	kryptolebias marmoratus		S.[Ni]	1.9822712330395684	96	0.614897	1.22683	-0.611929	0.611929	4.09194	0.478045	0.502888	1.05197	2.42244	0.71533
16812-54-7	kryptolebias marmoratus		S.[Ni]	1.9822712330395684	96	1.49693	1.22683	0.270103	0.270103	1.86253	0.478045	0.502888	1.05197	2.42244	0.71533
16812-54-7	kryptolebias marmoratus		S.[Ni]	1.9822712330395684	96	0.173186	1.22683	-1.05364	1.05364	11.3146	0.478045	0.502888	1.05197	2.42244	0.71533
16812-54-7	kryptolebias marmoratus		S.[Ni]	1.9822712330395684	96	1.82347	1.22683	0.596648	0.596648	3.95046	0.478045	0.502888	1.05197	2.42244	0.71533
16812-54-7	kryptolebias marmoratus		S.[Ni]	1.9822712330395684	96	0.30963	1.22683	-0.917196	0.917196	8.26411	0.478045	0.502888	1.05197	2.42244	0.71533
16812-54-7	lebistes reticulatus		S.[Ni]	1.6812412373755872	47.99999999999999	0.980458	1.22836	-0.247902	0.247902	1.76971	0.477133	0.502274	1.05269	2.42372	0.715095
16812-54-7	lebistes reticulatus		S.[Ni]	1.9822712330395684	96	0.64836	1.22683	-0.578466	0.578466	3.78849	0.478045	0.502888	1.05197	2.42244	0.71533
16812-54-7	lebistes reticulatus		S.[Ni]	1.380211241711606	24.000000000000007	1.26245	1.22922	0.0332309	0.0332309	1.07952	0.476616	0.501924	1.0531	2.42444	0.714963
16812-54-7	lepomis macrochirus		S.[Ni]	1.380211241711606	24.000000000000007	1.62014	1.22922	0.390916	0.390916	2.45989	0.476616	0.501924	1.0531	2.42444	0.714963
16812-54-7	lepomis macrochirus		S.[Ni]	1.6812412373755872	47.99999999999999	1.2014	1.22836	-0.0269626	0.0269626	1.06405	0.477133	0.502274	1.05269	2.42372	0.715095
16812-54-7	lepomis macrochirus		S.[Ni]	1.6812412373755872	47.99999999999999	1.91434	1.22836	0.685983	0.685983	4.8527	0.477133	0.502274	1.05269	2.42372	0.715095
16812-54-7	lepomis macrochirus		S.[Ni]	1.9822712330395684	96	1.5977	1.22683	0.370869	0.370869	2.34892	0.478045	0.502888	1.05197	2.42244	0.71533
16812-54-7	lepomis macrochirus		S.[Ni]	1.380211241711606	24.000000000000007	1.05308	1.22922	-0.176142	0.176142	1.50017	0.476616	0.501924	1.0531	2.42444	0.714963
16812-54-7	lepomis macrochirus		S.[Ni]	1.9822712330395684	96	0.71433	1.22683	-0.512496	0.512496	3.25459	0.478045	0.502888	1.05197	2.42244	0.71533
16812-54-7	lepomis macrochirus		S.[Ni]	1.6812412373755872	47.99999999999999	0.938019	1.22836	-0.290341	0.290341	1.95137	0.477133	0.502274	1.05269	2.42372	0.715095
16812-54-7	lepomis macrochirus		S.[Ni]	1.9822712330395684	96	0.729165	1.22683	-0.497661	0.497661	3.1453	0.478045	0.502888	1.05197	2.42244	0.71533
16812-54-7	lepomis macrochirus		S.[Ni]	1.380211241711606	24.000000000000007	2.23045	1.22922	1.00123	1.00123	10.0283	0.476616	0.501924	1.0531	2.42444	0.714963
16812-54-7	lepomis macrochirus		S.[Ni]	1.9822712330395684	96	1.32634	1.22683	0.0995097	0.0995097	1.2575	0.478045	0.502888	1.05197	2.42244	0.71533
16812-54-7	lepomis macrochirus		S.[Ni]	1.9822712330395684	96	1.78032	1.22683	0.553491	0.553491	3.57677	0.478045	0.502888	1.05197	2.42244	0.71533
16812-54-7	lepomis macrochirus		S.[Ni]	1.6812412373755872	47.99999999999999	2.0607	1.22836	0.832338	0.832338	6.79732	0.477133	0.502274	1.05269	2.42372	0.715095
16812-54-7	lepomis macrochirus		S.[Ni]	1.380211241711606	24.000000000000007	2.23045	1.22922	1.00123	1.00123	10.0283	0.476616	0.501924	1.0531	2.42444	0.714963
16812-54-7	lepomis macrochirus		S.[Ni]	1.6812412373755872	47.99999999999999	2.04139	1.22836	0.813033	0.813033	6.50179	0.477133	0.502274	1.05269	2.42372	0.715095
16812-54-7	lepomis macrochirus		S.[Ni]	1.9822712330395684	96	1.79379	1.22683	0.566964	0.566964	3.68947	0.478045	0.502888	1.05197	2.42244	0.71533
16812-54-7	liza klunzingeri		S.[Ni]	1.8573324964312683	72.00000000000001	-2.38007	1.22757	-3.60764	3.60764	4051.73	0.47761	0.502595	1.05231	2.42305	0.715217
16812-54-7	morone saxatilis		S.[Ni]	1.9822712330395684	96	1.32222	1.22683	0.0953931	0.0953931	1.24564	0.478045	0.502888	1.05197	2.42244	0.71533
16812-54-7	morone saxatilis		S.[Ni]	1.9822712330395684	96	1.51851	1.22683	0.291688	0.291688	1.95744	0.478045	0.502888	1.05197	2.42244	0.71533
16812-54-7	morone saxatilis		S.[Ni]	1.9822712330395684	96	0.591065	1.22683	-0.635762	0.635762	4.32276	0.478045	0.502888	1.05197	2.42244	0.71533
16812-54-7	mugil cephalus		S.[Ni]	1.380211241711606	24.000000000000007	1.87169	1.22922	0.64247	0.64247	4.39005	0.476616	0.501924	1.0531	2.42444	0.714963
16812-54-7	mugil cephalus		S.[Ni]	1.8573324964312683	72.00000000000001	1.69496	1.22757	0.467388	0.467388	2.93351	0.47761	0.502595	1.05231	2.42305	0.715217
16812-54-7	mugil cephalus		S.[Ni]	1.9822712330395684	96	1.62552	1.22683	0.398692	0.398692	2.50433	0.478045	0.502888	1.05197	2.42244	0.71533
16812-54-7	mugil cephalus		S.[Ni]	1.6812412373755872	47.99999999999999	1.77247	1.22836	0.544109	0.544109	3.50033	0.477133	0.502274	1.05269	2.42372	0.715095
16812-54-7	neogobius melanostomus		S.[Ni]	1.9822712330395684	96	0.984854	1.22683	-0.241972	0.241972	1.74571	0.478045	0.502888	1.05197	2.42244	0.71533
16812-54-7	oncorhynchus kisutch		S.[Ni]	1.9822712330395684	96	1.25527	1.22683	0.0284463	0.0284463	1.06769	0.478045	0.502888	1.05197	2.42244	0.71533
16812-54-7	oncorhynchus kisutch		S.[Ni]	1.9822712330395684	96	1.22272	1.22683	-0.00410974	0.00410974	1.00951	0.478045	0.502888	1.05197	2.42244	0.71533
16812-54-7	oncorhynchus mykiss		S.[Ni]	1.9822712330395684	96	1.32634	1.22683	0.0995097	0.0995097	1.2575	0.478045	0.502888	1.05197	2.42244	0.71533
16812-54-7	oncorhynchus mykiss		S.[Ni]	1.9822712330395684	96	1.18469	1.22683	-0.0421348	0.0421348	1.10188	0.478045	0.502888	1.05197	2.42244	0.71533
16812-54-7	oncorhynchus mykiss		S.[Ni]	1.9822712330395684	96	1.32553	1.22683	0.0987029	0.0987029	1.25517	0.478045	0.502888	1.05197	2.42244	0.71533
16812-54-7	oncorhynchus mykiss		S.[Ni]	1.9822712330395684	96	1.03743	1.22683	-0.189399	0.189399	1.54668	0.478045	0.502888	1.05197	2.42244	0.71533
16812-54-7	oncorhynchus mykiss		S.[Ni]	1.9822712330395684	96	1.233	1.22683	0.00617027	0.00617027	1.01431	0.478045	0.502888	1.05197	2.42244	0.71533
16812-54-7	oncorhynchus mykiss		S.[Ni]	1.9822712330395684	96	1.39967	1.22683	0.172848	0.172848	1.48884	0.478045	0.502888	1.05197	2.42244	0.71533
16812-54-7	oncorhynchus mykiss		S.[Ni]	1.9822712330395684	96	1.55023	1.22683	0.323403	0.323403	2.10573	0.478045	0.502888	1.05197	2.42244	0.71533
16812-54-7	oncorhynchus mykiss		S.[Ni]	1.9822712330395684	96	0.891537	1.22683	-0.335288	0.335288	2.16416	0.478045	0.502888	1.05197	2.42244	0.71533
16812-54-7	oncorhynchus mykiss		S.[Ni]	1.9822712330395684	96	0.94939	1.22683	-0.277436	0.277436	1.89424	0.478045	0.502888	1.05197	2.42244	0.71533
16812-54-7	oncorhynchus mykiss		S.[Ni]	1.9822712330395684	96	0.908485	1.22683	-0.318341	0.318341	2.08133	0.478045	0.502888	1.05197	2.42244	0.71533
16812-54-7	oncorhynchus mykiss		S.[Ni]	1.9822712330395684	96	1	1.22683	-0.226826	0.226826	1.68588	0.478045	0.502888	1.05197	2.42244	0.71533
16812-54-7	oncorhynchus mykiss		S.[Ni]	1.380211241711606	24.000000000000007	2.29226	1.22922	1.06304	1.06304	11.5621	0.476616	0.501924	1.0531	2.42444	0.714963
16812-54-7	oncorhynchus mykiss		S.[Ni]	1.9822712330395684	96	1.13672	1.22683	-0.0901053	0.0901053	1.23057	0.478045	0.502888	1.05197	2.42244	0.71533
16812-54-7	oncorhynchus mykiss		S.[Ni]	1.9822712330395684	96	1.21219	1.22683	-0.0146382	0.0146382	1.03428	0.478045	0.502888	1.05197	2.42244	0.71533
16812-54-7	oncorhynchus mykiss		S.[Ni]	1.380211241711606	24.000000000000007	2.49415	1.22922	1.26493	1.26493	18.405	0.476616	0.501924	1.0531	2.42444	0.714963
16812-54-7	oncorhynchus mykiss		S.[Ni]	1.6812412373755872	47.99999999999999	1.97451	1.22836	0.746152	0.746152	5.57381	0.477133	0.502274	1.05269	2.42372	0.715095
16812-54-7	oncorhynchus mykiss		S.[Ni]	1.6812412373755872	47.99999999999999	1.70757	1.22836	0.479211	0.479211	3.01447	0.477133	0.502274	1.05269	2.42372	0.715095
16812-54-7	pimephales promelas		S.[Ni]	1.9822712330395684	96	-0.30103	1.22683	-1.52786	1.52786	33.7175	0.478045	0.502888	1.05197	2.42244	0.71533
16812-54-7	pimephales promelas		S.[Ni]	1.9822712330395684	96	0.344392	1.22683	-0.882434	0.882434	7.6284	0.478045	0.502888	1.05197	2.42244	0.71533
16812-54-7	pimephales promelas		S.[Ni]	1.9822712330395684	96	1.44716	1.22683	0.220332	0.220332	1.66086	0.478045	0.502888	1.05197	2.42244	0.71533
16812-54-7	pimephales promelas		S.[Ni]	1.9822712330395684	96	0.71433	1.22683	-0.512496	0.512496	3.25459	0.478045	0.502888	1.05197	2.42244	0.71533
16812-54-7	pimephales promelas		S.[Ni]	1.9822712330395684	96	-0.161151	1.22683	-1.38798	1.38798	24.433	0.478045	0.502888	1.05197	2.42244	0.71533
16812-54-7	pimephales promelas		S.[Ni]	1.9822712330395684	96	0.531479	1.22683	-0.695347	0.695347	4.95846	0.478045	0.502888	1.05197	2.42244	0.71533
16812-54-7	pimephales promelas		S.[Ni]	1.9822712330395684	96	1.43136	1.22683	0.204538	0.204538	1.60154	0.478045	0.502888	1.05197	2.42244	0.71533
16812-54-7	pimephales promelas		S.[Ni]	1.9822712330395684	96	0.356026	1.22683	-0.8708	0.8708	7.42677	0.478045	0.502888	1.05197	2.42244	0.71533
16812-54-7	pimephales promelas		S.[Ni]	1.9822712330395684	96	-0.346787	1.22683	-1.57361	1.57361	37.4639	0.478045	0.502888	1.05197	2.42244	0.71533
16812-54-7	pimephales promelas		S.[Ni]	1.9822712330395684	96	-0.267606	1.22683	-1.49443	1.49443	31.2199	0.478045	0.502888	1.05197	2.42244	0.71533
16812-54-7	pimephales promelas		S.[Ni]	1.9822712330395684	96	0.660865	1.22683	-0.56596	0.56596	3.68095	0.478045	0.502888	1.05197	2.42244	0.71533
16812-54-7	pimephales promelas		S.[Ni]	1.9822712330395684	96	-0.455932	1.22683	-1.68276	1.68276	48.1679	0.478045	0.502888	1.05197	2.42244	0.71533
16812-54-7	pimephales promelas		S.[Ni]	1.9822712330395684	96	0.225309	1.22683	-1.00152	1.00152	10.035	0.478045	0.502888	1.05197	2.42244	0.71533
16812-54-7	pimephales promelas		S.[Ni]	1.9822712330395684	96	1.50515	1.22683	0.278324	0.278324	1.89812	0.478045	0.502888	1.05197	2.42244	0.71533
16812-54-7	pimephales promelas		S.[Ni]	1.9822712330395684	96	1.39794	1.22683	0.171114	0.171114	1.48291	0.478045	0.502888	1.05197	2.42244	0.71533
16812-54-7	pimephales promelas		S.[Ni]	1.9822712330395684	96	1.64836	1.22683	0.421534	0.421534	2.63958	0.478045	0.502888	1.05197	2.42244	0.71533
16812-54-7	pimephales promelas		S.[Ni]	1.9822712330395684	96	0.049218	1.22683	-1.17761	1.17761	15.0525	0.478045	0.502888	1.05197	2.42244	0.71533
16812-54-7	pimephales promelas		S.[Ni]	1.9822712330395684	96	0.491362	1.22683	-0.735464	0.735464	5.43831	0.478045	0.502888	1.05197	2.42244	0.71533
16812-54-7	pimephales promelas		S.[Ni]	1.9822712330395684	96	-0.39794	1.22683	-1.62477	1.62477	42.1469	0.478045	0.502888	1.05197	2.42244	0.71533
16812-54-7	pimephales promelas		S.[Ni]	1.9822712330395684	96	1.62737	1.22683	0.40054	0.40054	2.51501	0.478045	0.502888	1.05197	2.42244	0.71533
16812-54-7	poecilia reticulata		S.[Ni]	1.6812412373755872	47.99999999999999	1.47217	1.22836	0.243812	0.243812	1.75312	0.477133	0.502274	1.05269	2.42372	0.715095
16812-54-7	poecilia reticulata		S.[Ni]	1.8573324964312683	72.00000000000001	1.27231	1.22757	0.0447376	0.0447376	1.1085	0.47761	0.502595	1.05231	2.42305	0.715217
16812-54-7	poecilia reticulata		S.[Ni]	1.8573324964312683	72.00000000000001	1.70001	1.22757	0.472443	0.472443	2.96786	0.47761	0.502595	1.05231	2.42305	0.715217
16812-54-7	poecilia reticulata		S.[Ni]	2.225309281725863	168	1.51996	1.22495	0.295008	0.295008	1.97246	0.479137	0.503625	1.05111	2.42093	0.715615
16812-54-7	poecilia reticulata		S.[Ni]	1.9822712330395684	96	1.5563	1.22683	0.329477	0.329477	2.13539	0.478045	0.502888	1.05197	2.42244	0.71533
16812-54-7	poecilia reticulata		S.[Ni]	1.380211241711606	24.000000000000007	2.52634	1.22922	1.29712	1.29712	19.8207	0.476616	0.501924	1.0531	2.42444	0.714963
16812-54-7	poecilia reticulata		S.[Ni]	1.6812412373755872	47.99999999999999	2.31006	1.22836	1.0817	1.0817	12.0697	0.477133	0.502274	1.05269	2.42372	0.715095
16812-54-7	poecilia reticulata		S.[Ni]	1.9822712330395684	96	1.19368	1.22683	-0.0331448	0.0331448	1.07931	0.478045	0.502888	1.05197	2.42244	0.71533
16812-54-7	poecilia reticulata		S.[Ni]	1.6812412373755872	47.99999999999999	1.79934	1.22836	0.570981	0.570981	3.72375	0.477133	0.502274	1.05269	2.42372	0.715095
16812-54-7	poecilia reticulata		S.[Ni]	2.380211241711606	239.99999999999997	1.49346	1.22348	0.269974	0.269974	1.86197	0.479991	0.504202	1.05044	2.41974	0.715838
16812-54-7	poecilia reticulata		S.[Ni]	1.380211241711606	24.000000000000007	1.73584	1.22922	0.506618	0.506618	3.21084	0.476616	0.501924	1.0531	2.42444	0.714963
16812-54-7	poecilia reticulata		S.[Ni]	1.380211241711606	24.000000000000007	1.97772	1.22922	0.748504	0.748504	5.60407	0.476616	0.501924	1.0531	2.42444	0.714963
16812-54-7	puntius sophore		S.[Ni]	1.9822712330395684	96	1.13258	1.22683	-0.094246	0.094246	1.24236	0.478045	0.502888	1.05197	2.42244	0.71533
16812-54-7	rasbora daniconius		S.[Ni]	1.9822712330395684	96	1.68869	1.22683	0.461861	0.461861	2.89642	0.478045	0.502888	1.05197	2.42244	0.71533
16812-54-7	rasbora sumatrana		S.[Ni]	1.380211241711606	24.000000000000007	0.989005	1.22922	-0.240215	0.240215	1.73866	0.476616	0.501924	1.0531	2.42444	0.714963
16812-54-7	rasbora sumatrana		S.[Ni]	1.6812412373755872	47.99999999999999	0.542825	1.22836	-0.685534	0.685534	4.84768	0.477133	0.502274	1.05269	2.42372	0.715095
16812-54-7	rasbora sumatrana		S.[Ni]	1.9822712330395684	96	-0.0809219	1.22683	-1.30775	1.30775	20.3118	0.478045	0.502888	1.05197	2.42244	0.71533
16812-54-7	rasbora sumatrana		S.[Ni]	1.8573324964312683	72.00000000000001	0.0413927	1.22757	-1.18618	1.18618	15.3524	0.47761	0.502595	1.05231	2.42305	0.715217
16812-54-7	thymallus arcticus		S.[Ni]	1.9822712330395684	96	0.913814	1.22683	-0.313012	0.313012	2.05595	0.478045	0.502888	1.05197	2.42244	0.71533
16812-54-7	thymallus arcticus		S.[Ni]	1.9822712330395684	96	0.939519	1.22683	-0.287307	0.287307	1.93779	0.478045	0.502888	1.05197	2.42244	0.71533
16919-73-6	oncorhynchus mykiss		[Cl]|[Pd--](|[Cl])(|[Cl])(|[Cl])(|[Cl])|[Cl].[K+].[K+]	1.9822712330395684	96	-0.514279	-0.0710839	-0.443195	0.443195	2.77456	0.647017	0.610109	0.942956	2.0627	0.64836
16919-73-6	oncorhynchus mykiss		[Cl]|[Pd--](|[Cl])(|[Cl])(|[Cl])(|[Cl])|[Cl].[K+].[K+]	1.9822712330395684	96	-0.812479	-0.0710839	-0.741395	0.741395	5.51309	0.647017	0.610109	0.942956	2.0627	0.64836
16941-12-1	oncorhynchus kisutch		[Cl]|[Pt--](|[Cl])(|[Cl])(|[Cl])(|[Cl])|[Cl].[H+].[H+]	1.380211241711606	24.000000000000007	1.19033	0.567442	0.62289	0.62289	4.19653	0.493435	0.519888	1.05361	2.25695	0.653474
16941-12-1	oncorhynchus kisutch		[Cl]|[Pt--](|[Cl])(|[Cl])(|[Cl])(|[Cl])|[Cl].[H+].[H+]	1.9822712330395684	96	0.39794	0.564633	-0.166693	0.166693	1.46789	0.494989	0.520826	1.0522	2.25483	0.653547
16941-12-1	oncorhynchus kisutch		[Cl]|[Pt--](|[Cl])(|[Cl])(|[Cl])(|[Cl])|[Cl].[H+].[H+]	1.6812412373755872	47.99999999999999	0.716003	0.566428	0.149575	0.149575	1.41116	0.494	0.520231	1.0531	2.25618	0.653504
18868-43-4	carassius auratus		O=[Mo]=O	2.225309281725863	168	1.77815	1.94244	-0.164294	0.164294	1.4598	0.102492	0.189666	1.85054	3.49139	0.472532
18868-43-4	nemacheilus biota		O=[Mo]=O	1.9822712330395684	96	2.32428	1.94504	0.379243	0.379243	2.39465	0.102166	0.189298	1.85285	3.49447	0.472197
18868-43-4	oncorhynchus mykiss		O=[Mo]=O	2.8273692730538253	672.0000000000001	-0.136677	1.93478	-2.07145	2.07145	117.884	0.103464	0.19076	1.84373	3.48229	0.473522
19168-23-1	oncorhynchus mykiss		[NH4+].[NH4+].[Cl]|[Pd--](|[Cl])(|[Cl])(|[Cl])(|[Cl])|[Cl]	1.9822712330395684	96	-0.514279	-0.606991	0.0927127	0.0927127	1.23798	0.251359	0.32324	1.28597	2.41091	0.456062
19168-23-1	oncorhynchus mykiss		[NH4+].[NH4+].[Cl]|[Pd--](|[Cl])(|[Cl])(|[Cl])(|[Cl])|[Cl]	1.9822712330395684	96	-0.812479	-0.606991	-0.205488	0.205488	1.60505	0.251359	0.32324	1.28597	2.41091	0.456062
1983-10-04	fundulus heteroclitus		[F]|[Sn](CCCC)(CCCC)CCCC	1.9822712330395684	96	-2.11919	-2.07624	-0.0429437	0.0429437	1.10394	0.283213	0.368684	1.30179	2.54795	0.570704
1983-10-04	ictalurus punctatus		[F]|[Sn](CCCC)(CCCC)CCCC	1.9822712330395684	96	-1.92082	-2.07624	0.155424	0.155424	1.43029	0.283213	0.368684	1.30179	2.54795	0.570704
1983-10-04	ictalurus punctatus		[F]|[Sn](CCCC)(CCCC)CCCC	1.9822712330395684	96	-2.36653	-2.07624	-0.290289	0.290289	1.95114	0.283213	0.368684	1.30179	2.54795	0.570704
1983-10-04	lepomis macrochirus		[F]|[Sn](CCCC)(CCCC)CCCC	1.6812412373755872	47.99999999999999	-1.95861	-2.07484	0.116232	0.116232	1.30687	0.283434	0.368868	1.30142	2.54737	0.570773
1983-10-04	lepomis macrochirus		[F]|[Sn](CCCC)(CCCC)CCCC	1.9822712330395684	96	-2.4318	-2.07624	-0.355556	0.355556	2.26754	0.283213	0.368684	1.30179	2.54795	0.570704
1983-10-04	lepomis macrochirus		[F]|[Sn](CCCC)(CCCC)CCCC	1.9822712330395684	96	-1.96658	-2.07624	0.109666	0.109666	1.28726	0.283213	0.368684	1.30179	2.54795	0.570704
1983-10-04	oncorhynchus mykiss		[F]|[Sn](CCCC)(CCCC)CCCC	1.9822712330395684	96	-2.46852	-2.07624	-0.392278	0.392278	2.46762	0.283213	0.368684	1.30179	2.54795	0.570704
1983-10-04	oncorhynchus mykiss		[F]|[Sn](CCCC)(CCCC)CCCC	1.6812412373755872	47.99999999999999	-1.72125	-2.07484	0.353593	0.353593	2.25732	0.283434	0.368868	1.30142	2.54737	0.570773
1983-10-04	oryzias latipes		[F]|[Sn](CCCC)(CCCC)CCCC	1.6812412373755872	47.99999999999999	-1.2068	-2.07484	0.868041	0.868041	7.37974	0.283434	0.368868	1.30142	2.54737	0.570773
20667-12-3	2 species;		O(|[Ag])|[Ag]	1.9822712330395684	96	-1.76599	-1.89031	0.124323	0.124323	1.33144	0.378714	0.446625	1.17932	2.40291	0.626574
20667-12-3	2 species;		O(|[Ag])|[Ag]	1.9822712330395684	96	-1.82391	-1.89031	0.0664034	0.0664034	1.16521	0.378714	0.446625	1.17932	2.40291	0.626574
20667-12-3	2 species;		O(|[Ag])|[Ag]	2.1583624920952498	144.00000000000003	-2.31876	-1.89165	-0.427111	0.427111	2.67369	0.37852	0.44647	1.17952	2.40335	0.626555
20667-12-3	2 species;		O(|[Ag])|[Ag]	1.9822712330395684	96	-1.49894	-1.89031	0.391371	0.391371	2.46247	0.378714	0.446625	1.17932	2.40291	0.626574
20667-12-3	2 species;		O(|[Ag])|[Ag]	1.9822712330395684	96	-1.62893	-1.89031	0.26138	0.26138	1.82549	0.378714	0.446625	1.17932	2.40291	0.626574
20667-12-3	3 species;		O(|[Ag])|[Ag]	1.9822712330395684	96	-1.94692	-1.89031	-0.0566095	0.0566095	1.13922	0.378714	0.446625	1.17932	2.40291	0.626574
[truncated: 50,666 more rows]
