# Supplementary material for: Toxicokinetic-Informed Evidential Learning for Applicability-Domain-Aware QSAR/QSPR Prediction of Environmental Contaminant Toxicity
Source: Molecules. 2026 Jun 23;31(13):2203. doi: 10.3390/molecules31132203 (PMC13363573; doi:10.3390/molecules31132203)
Supplement: Supplementary file 1 [file molecules-31-02203-s001.zip › Table_S2_data_dictionary.xlsx]

## Sheet: Table_S2_data_dictionary
column_name	unit	description
CAS	—	Chemical Abstracts Service registry number of the test compound.
organism	—	Test species (fish) reported in the ECOTOX record.
cmpdname	—	Common compound name.
SMILES_Canonical_RDKit	—	RDKit canonical SMILES (isomeric; chiral and geometric-isomer markers retained).
Duration_Value_log10h	log10(h)	Base-10 logarithm of the exposure duration in hours.
duration_h	h	Exposure duration in hours.
observed_log10_mgL	log10(mg/L)	Observed toxicity value (EC50, mortality endpoint) on the base-10 logarithmic scale; lower means more toxic.
prediction_log10_mgL	log10(mg/L)	Model-predicted toxicity value on the base-10 logarithmic scale (TKTD+DER model).
residual	log10(mg/L)	Observed minus predicted log10(mg/L). Negative values indicate underprediction of toxicity.
abs_err	log10(mg/L)	Absolute value of the residual.
ef	factor	Error factor = 10^|residual|; fold-difference between observed and predicted concentration.
epistemic	(log10 mg/L)^2	Epistemic (model/knowledge) uncertainty from Deep Evidential Regression; beta / [nu (alpha-1)].
aleatoric	(log10 mg/L)^2	Aleatoric (data) uncertainty from Deep Evidential Regression; beta / (alpha-1).
nu	—	Normal-inverse-gamma evidential parameter nu (pseudo-count for the mean).
alpha	—	Normal-inverse-gamma evidential parameter alpha (>1; shape).
beta	—	Normal-inverse-gamma evidential parameter beta (>0; scale).
