# Supplementary material for: Toxicokinetic-Informed Evidential Learning for Applicability-Domain-Aware QSAR/QSPR Prediction of Environmental Contaminant Toxicity
Source: Molecules. 2026 Jun 23;31(13):2203. doi: 10.3390/molecules31132203 (PMC13363573; doi:10.3390/molecules31132203)
Supplement: Supplementary file 1 [file molecules-31-02203-s001.zip › Table_S3_partition_summary.xlsx]

## Sheet: Table_S3_partition_summary
partition	definition	n_records	n_unique_smiles	rmse_log10	mae_log10	mean_residual_log10
all	All exposure durations	52665	3542	0.8841748755918833	0.6055557273298986	-0.0725763
acute_training	duration_h <= 96	48728	3472	0.8538196581780627	0.5832863105434918	-0.0293405
gap_zone	96 < duration_h <= 168	1847	330	1.2068637346272226	0.8848298689279589	-0.588704
temporal_extrapolation	duration_h > 168	2090	487	1.189742844155581	0.8779599386391864	-0.624493
